# Supplementary material for: Modelling the Nexus of municipal solid waste sector for climate resilience and adaptation to nature-based solutions: A case study of Pakistan
Source: Heliyon. 2024 May 21;10(11):e31235. doi: 10.1016/j.heliyon.2024.e31235 (PMC11153102; doi:10.1016/j.heliyon.2024.e31235)
Supplement: Multimedia component 1 [file mmc1.xlsx]

## Sheet: Pop & WG
year	Africa							Asia							Europe							Latin America and the Caribbean (LAC)							Northern America (NA)							Oceania
	Pop (m)	Pop	WG (min.)	WG (25th Ptle.)	WG (Avg.)	WG (75th Ptle.)	WG (Max.)	Pop (m)	Pop	WG (min.)	WG (25th Ptle.)	WG (Avg.)	WG (75th Ptle.)	WG (Max.)	Pop (m)	Pop	WG (min.)	WG (25th Ptle.)	WG (Avg.)	WG (75th Ptle.)	WG (Max.)	Pop (m)	Pop	WG (min.)	WG (25th Ptle.)	WG (Avg.)	WG (75th Ptle.)	WG (Max.)	Pop (m)	Pop	WG (min.)	WG (25th Ptle.)	WG (Avg.)	WG (75th Ptle.)	WG (Max.)	Pop (m)	Pop	WG (min.)	WG (25th Ptle.)	WG (Avg.)	WG (75th Ptle.)	WG (Max.)
																																											World Population (m)	WG (min.)	WG (25th Ptle.)	WG (Avg.)	WG (75th Ptle.)	WG (Max.)
2020	1187.6	1187600000	1.21373e+08	221071740	277423360	424804520	736905800	4570.1	4570100000	433702490	984171035	1284426605	2018384665	4770727390	705.4	705400000	69517170	242022740	303815780	393930630	1145745950	659.2	659200000	98649280	182862080	238201920	3.34445e+08	1073111680	379.6	379600000	268794760	289577860	306204340	469698060	629035160	38.3	38300000	1.95713e+06	6290775	7.82852e+06	1.90121e+07	52003740	7540.2	993.994	1926	2417.9	3660.28	8407.53
2021	1207.63	1207634812	1.2342e+08	2.24801e+08	2.82103e+08	4.31971e+08	7.49337e+08	4603.87	4603873039	4.36908e+08	9.91444e+08	1.29392e+09	2.0333e+09	4.80598e+09	703.51	7.0351e+08	6.93309e+07	2.41374e+08	3.03002e+08	3.92875e+08	1.14268e+09	664.612	664612032	9.94592e+07	1.84363e+08	2.40158e+08	3.37191e+08	1.08192e+09	382.489	382488756	2.7084e+08	2.91782e+08	3.08535e+08	4.73272e+08	6.33822e+08	38.6248	38624784	1.97373e+06	6.34412e+06	7.89491e+06	1.91733e+07	5.24447e+07	7600.74	1001.93	1940.11	2435.61	3687.78	8466.18
2022	1228.01	1.22801e+09	1.25502e+08	2.28594e+08	2.86863e+08	4.39258e+08	7.61979e+08	4637.9	4.6379e+09	4.40136e+08	9.98771e+08	1.30348e+09	2.04833e+09	4.8415e+09	701.624	7.01624e+08	6.91451e+07	2.40727e+08	3.0219e+08	3.91822e+08	1.13961e+09	670.068	6.70068e+08	1.00276e+08	1.85877e+08	2.42129e+08	3.39959e+08	1.0908e+09	385.399	3.85399e+08	2.72901e+08	2.94002e+08	3.10883e+08	4.76874e+08	6.38646e+08	38.9523	3.89523e+07	1.99046e+06	6.39792e+06	7.96185e+06	1.93359e+07	5.28895e+07	7661.95	1009.95	1954.37	2453.51	3715.58	8525.43
2023	1248.72	1.24872e+09	1.2762e+08	2.3245e+08	2.91702e+08	4.46669e+08	7.74833e+08	4672.17	4.67217e+09	4.43389e+08	1.00615e+09	1.31311e+09	2.06346e+09	4.87728e+09	699.744	6.99744e+08	6.89597e+07	2.40082e+08	3.0138e+08	3.90772e+08	1.13656e+09	675.57	6.7557e+08	1.01099e+08	1.87403e+08	2.44117e+08	3.4275e+08	1.09976e+09	388.332	3.88332e+08	2.74978e+08	2.96239e+08	3.13248e+08	4.80503e+08	6.43506e+08	39.2826	3.92826e+07	2.00734e+06	6.45217e+06	8.02937e+06	1.94999e+07	5.3338e+07	7723.82	1018.05	1968.78	2471.59	3743.66	8585.27
2024	1269.79	1.26979e+09	1.29773e+08	2.36371e+08	2.96623e+08	4.54204e+08	7.87905e+08	4706.7	4.7067e+09	4.46666e+08	1.01359e+09	1.32282e+09	2.07871e+09	4.91332e+09	697.868	6.97868e+08	6.87749e+07	2.39439e+08	3.00572e+08	3.89725e+08	1.13351e+09	681.116	6.81116e+08	1.01929e+08	1.88942e+08	2.46121e+08	3.45564e+08	1.10879e+09	391.288	3.91288e+08	2.77071e+08	2.98494e+08	3.15632e+08	4.8416e+08	6.48403e+08	39.6158	3.96158e+07	2.02437e+06	6.50689e+06	8.09746e+06	1.96653e+07	5.37903e+07	7786.38	1026.24	1983.34	2489.86	3772.03	8645.72
2025	1292.1	1292100000	1.32053e+08	240524415	301834560	462184170	801748050	4742.2	4742200000	450034780	1021232770	1332795310	2094392630	4950382580	696	696000000	68590800	238797600	299767200	388681200	1130478000	686.9	686900000	102794585	190546060	248211315	3.48499e+08	1118204510	394.3	394300000	279203830	300791755	318062095	487887105	653394530	39.9	39900000	2.03889e+06	6553575	8.15556e+06	1.98064e+07	54176220	7851.4	1034.72	1998.45	2508.83	3801.45	8708.38
2026	1312.46	1.31246e+09	1.34134e+08	2.44315e+08	3.06591e+08	4.69468e+08	8.14384e+08	4770.65	4770653200	4.52735e+08	1.02736e+09	1.34079e+09	2.10696e+09	4.98008e+09	693.863	693863280	6.83802e+07	2.38064e+08	2.98847e+08	3.87488e+08	1.12701e+09	691.66	691660217	1.03507e+08	1.91867e+08	2.49931e+08	3.50914e+08	1.12595e+09	396.902	396902380	2.81047e+08	3.02777e+08	3.20161e+08	4.91107e+08	6.57707e+08	40.2012	40201245	2.05428e+06	6.60305e+06	8.21713e+06	1.99559e+07	5.45853e+07	7905.74	1041.86	2010.99	2524.54	3825.89	8759.72
2027	1333.15	1.33315e+09	1.36248e+08	2.48165e+08	3.11423e+08	4.76867e+08	8.27218e+08	4799.28	4.79928e+09	4.55451e+08	1.03352e+09	1.34884e+09	2.1196e+09	5.00997e+09	691.733	6.91733e+08	6.81703e+07	2.37334e+08	2.97929e+08	3.86298e+08	1.12355e+09	696.453	6.96453e+08	1.04224e+08	1.93196e+08	2.51663e+08	3.53346e+08	1.13376e+09	399.522	3.99522e+08	2.82901e+08	3.04775e+08	3.22274e+08	4.94348e+08	6.62048e+08	40.5048	4.05048e+07	2.06979e+06	6.65291e+06	8.27917e+06	2.01066e+07	5.49974e+07	7960.64	1049.06	2023.65	2540.41	3850.57	8811.53
2028	1354.16	1.35416e+09	1.38395e+08	2.52077e+08	3.16331e+08	4.84382e+08	8.40255e+08	4828.07	4.82807e+09	4.58184e+08	1.03973e+09	1.35693e+09	2.13232e+09	5.04003e+09	689.609	6.89609e+08	6.7961e+07	2.36605e+08	2.97015e+08	3.85112e+08	1.1201e+09	701.28	7.0128e+08	1.04947e+08	1.94535e+08	2.53407e+08	3.55794e+08	1.14161e+09	402.159	4.02159e+08	2.84769e+08	3.06787e+08	3.24401e+08	4.97611e+08	6.66417e+08	40.8106	4.08106e+07	2.08542e+06	6.70314e+06	8.34168e+06	2.02584e+07	5.54126e+07	8016.09	1056.34	2036.43	2556.43	3875.48	8863.82
2029	1375.5	1.3755e+09	1.40576e+08	2.56049e+08	3.21317e+08	4.92016e+08	8.53498e+08	4857.04	4.85704e+09	4.60933e+08	1.04596e+09	1.36507e+09	2.14511e+09	5.07027e+09	687.492	6.87492e+08	6.77524e+07	2.35879e+08	2.96103e+08	3.8393e+08	1.11666e+09	706.14	7.0614e+08	1.05674e+08	1.95883e+08	2.55164e+08	3.5826e+08	1.14952e+09	404.813	4.04813e+08	2.86648e+08	3.08812e+08	3.26542e+08	5.00895e+08	6.70816e+08	41.1187	4.11187e+07	2.10117e+06	6.75375e+06	8.40466e+06	2.04113e+07	5.5831e+07	8072.1	1063.68	2049.34	2572.6	3900.63	8916.59
2030	1398	1398000000	1.42876e+08	260237700	326572800	500064600	867459000	4886.6	4886600000	463738340	1052329310	1373378930	2158166890	5101121740	685.4	685400000	67546170	235160740	295201780	382761630	1113260950	711.1	711100000	106416115	197259140	256955985	3.60777e+08	1157599690	407.5	407500000	288550750	310861375	328709875	504220125	675268250	41.5	41500000	2.12065e+06	6816375	8.4826e+06	2.06006e+07	56348700	8130.1	1071.25	2062.66	2589.3	3926.59	8971.06
2031	1418.47	1418466720	1.44967e+08	2.64048e+08	3.31354e+08	5.07386e+08	8.80159e+08	4910.3	4910300010	4.65987e+08	1.05743e+09	1.38004e+09	2.16863e+09	5.12586e+09	683.022	683021662	6.73118e+07	2.34345e+08	2.94177e+08	3.81433e+08	1.1094e+09	715.146	715146159	1.07022e+08	1.98382e+08	2.58418e+08	3.62829e+08	1.16419e+09	409.815	409814600	2.9019e+08	3.12627e+08	3.30577e+08	5.07084e+08	6.79104e+08	41.7631	41763110	2.13409e+06	6.85959e+06	8.53638e+06	2.07312e+07	5.6706e+07	8178.51	1077.61	2073.69	2603.1	3948.1	9015.41
2032	1439.23	1.43923e+09	1.4709e+08	2.67913e+08	3.36205e+08	5.14814e+08	8.93044e+08	4934.11	4.93411e+09	4.68248e+08	1.06256e+09	1.38673e+09	2.17915e+09	5.15072e+09	680.652	6.80652e+08	6.70782e+07	2.33532e+08	2.93157e+08	3.8011e+08	1.10555e+09	719.215	7.19215e+08	1.07631e+08	1.9951e+08	2.59888e+08	3.64894e+08	1.17081e+09	412.142	4.12142e+08	2.91838e+08	3.14403e+08	3.32455e+08	5.09964e+08	6.82961e+08	42.0279	4.20279e+07	2.14763e+06	6.90308e+06	8.5905e+06	2.08626e+07	5.70655e+07	8227.39	1084.03	2084.82	2617.03	3969.8	9060.15
2033	1460.3	1.4603e+09	1.49243e+08	2.71835e+08	3.41127e+08	5.22351e+08	9.06118e+08	4958.05	4.95805e+09	4.70519e+08	1.06772e+09	1.39346e+09	2.18972e+09	5.1757e+09	678.29	6.7829e+08	6.68455e+07	2.32721e+08	2.92139e+08	3.78791e+08	1.10171e+09	723.308	7.23308e+08	1.08243e+08	2.00646e+08	2.61367e+08	3.6697e+08	1.17747e+09	414.483	4.14483e+08	2.93496e+08	3.16189e+08	3.34343e+08	5.12861e+08	6.8684e+08	42.2943	4.22943e+07	2.16124e+06	6.94685e+06	8.64496e+06	2.09949e+07	5.74273e+07	8276.72	1090.51	2096.05	2631.08	3991.69	9105.27
2034	1481.68	1.48168e+09	1.51428e+08	2.75815e+08	3.46121e+08	5.29998e+08	9.19384e+08	4982.09	4.98209e+09	4.72801e+08	1.07289e+09	1.40022e+09	2.20034e+09	5.20081e+09	675.936	6.75936e+08	6.66135e+07	2.31914e+08	2.91126e+08	3.77476e+08	1.09789e+09	727.423	7.27423e+08	1.08859e+08	2.01787e+08	2.62854e+08	3.69058e+08	1.18417e+09	416.838	4.16838e+08	2.95163e+08	3.17985e+08	3.36242e+08	5.15774e+08	6.90742e+08	42.5625	4.25625e+07	2.17494e+06	6.99089e+06	8.69977e+06	2.1128e+07	5.77914e+07	8326.53	1097.04	2107.38	2645.26	4013.78	9150.78
2035	1504.2	1504200000	1.53729e+08	280006830	351381120	538052340	933356100	5006.7	5006700000	475135830	1078192845	1407133035	2211209055	5226494130	673.6	673600000	66383280	231112160	290119520	376171920	1094094800	731.6	731600000	109483940	202945840	264363660	3.71177e+08	1190971640	419.3	419300000	296906330	319863005	338228345	518820855	694822030	42.8	42800000	2.18708e+06	7029900	8.74832e+06	2.12459e+07	58113840	8378.2	1103.83	2119.15	2659.97	4036.68	9197.85
2036	1524.34	1524341238	1.55788e+08	2.83756e+08	3.56086e+08	5.45257e+08	9.45854e+08	5025.78	5025775527	4.76946e+08	1.0823e+09	1.41249e+09	2.21963e+09	5.24641e+09	670.973	670972960	6.61244e+07	2.30211e+08	2.88988e+08	3.74705e+08	1.08983e+09	734.834	734833672	1.09968e+08	2.03843e+08	2.65532e+08	3.72818e+08	1.19624e+09	421.363	421362956	2.98367e+08	3.21437e+08	3.39892e+08	5.21373e+08	6.98241e+08	43.0238	43023844	2.19852e+06	7.06667e+06	8.79407e+06	2.1357e+07	5.84178e+07	8420.31	1109.39	2128.61	2671.79	4055.14	9234.98
2037	1544.75	1.54475e+09	1.57874e+08	2.87556e+08	3.60854e+08	5.52558e+08	9.58519e+08	5044.92	5.04492e+09	4.78763e+08	1.08642e+09	1.41788e+09	2.22809e+09	5.2664e+09	668.356	6.68356e+08	6.58665e+07	2.29313e+08	2.87861e+08	3.73244e+08	1.08558e+09	738.082	7.38082e+08	1.10454e+08	2.04744e+08	2.66706e+08	3.74466e+08	1.20152e+09	423.436	4.23436e+08	2.99835e+08	3.23018e+08	3.41565e+08	5.23939e+08	7.01676e+08	43.2489	4.32489e+07	2.21002e+06	7.10363e+06	8.84007e+06	2.14687e+07	5.87233e+07	8462.8	1115	2138.16	2683.7	4073.76	9272.41
2038	1565.44	1.56544e+09	1.59988e+08	2.91406e+08	3.65686e+08	5.59957e+08	9.71353e+08	5064.14	5.06414e+09	4.80587e+08	1.09056e+09	1.42328e+09	2.23658e+09	5.28646e+09	665.75	6.6575e+08	6.56096e+07	2.28419e+08	2.86738e+08	3.71788e+08	1.08134e+09	741.344	7.41344e+08	1.10942e+08	2.05649e+08	2.67885e+08	3.76121e+08	1.20683e+09	425.519	4.25519e+08	3.0131e+08	3.24607e+08	3.43245e+08	5.26516e+08	7.05128e+08	43.4751	4.34751e+07	2.22158e+06	7.14078e+06	8.8863e+06	2.1581e+07	5.90304e+07	8505.67	1120.66	2147.79	2695.72	4092.54	9310.15
2039	1586.4	1.5864e+09	1.6213e+08	2.95308e+08	3.70582e+08	5.67454e+08	9.8436e+08	5083.44	5.08344e+09	4.82418e+08	1.09472e+09	1.4287e+09	2.2451e+09	5.3066e+09	663.153	6.63153e+08	6.53537e+07	2.27528e+08	2.8562e+08	3.70338e+08	1.07713e+09	744.621	7.44621e+08	1.11432e+08	2.06558e+08	2.69069e+08	3.77783e+08	1.21217e+09	427.613	4.27613e+08	3.02793e+08	3.26205e+08	3.44934e+08	5.29107e+08	7.08597e+08	43.7024	4.37024e+07	2.23319e+06	7.17812e+06	8.93278e+06	2.16939e+07	5.93392e+07	8548.93	1126.36	2157.49	2707.84	4111.48	9348.19
2040	1608.3	1608300000	1.64368e+08	299385045	375698880	575288910	997950150	5103	5103000000	484274700	1098931050	1434198150	2253739950	5327021700	660.6	660600000	65102130	226651860	284520420	368912070	1072979550	748	748000000	111938200	207495200	270289800	3.79498e+08	1217669200	429.7	429700000	304270570	3.27797e+08	346617505	531689295	712055870	43.9	43900000	2.24329e+06	7210575	8.97316e+06	2.1792e+07	59607420	8593.5	1132.2	2167.47	2720.3	4130.92	9387.28
2041	1627.71	1.62771e+09	1.66352e+08	3.02999e+08	3.80234e+08	5.82233e+08	1.01e+09	5117.34	5117339430	4.85636e+08	1.10202e+09	1.43823e+09	2.26007e+09	5.34199e+09	657.766	657766026	6.48228e+07	2.2568e+08	2.833e+08	3.67329e+08	1.06838e+09	750.379	750378640	1.12294e+08	2.08155e+08	2.71149e+08	3.80705e+08	1.22154e+09	431.569	431569195	3.05594e+08	3.29223e+08	3.48125e+08	5.34002e+08	7.15153e+08	44.0958	44095794	2.2533e+06	7.24273e+06	9.01318e+06	2.18892e+07	5.98733e+07	8628.86	1136.95	2175.32	2730.05	4146.23	9416.93
2042	1647.36	1.64736e+09	1.6836e+08	3.06656e+08	3.84823e+08	5.8926e+08	1.02219e+09	5131.72	5.13172e+09	4.87e+08	1.10512e+09	1.44227e+09	2.26642e+09	5.357e+09	654.944	6.54944e+08	6.45448e+07	2.24711e+08	2.82084e+08	3.65754e+08	1.06379e+09	752.765	7.52765e+08	1.12651e+08	2.08817e+08	2.72012e+08	3.81915e+08	1.22543e+09	433.447	4.33447e+08	3.06923e+08	3.30655e+08	3.4964e+08	5.36325e+08	7.18264e+08	44.2925	4.42925e+07	2.26334e+06	7.27504e+06	9.05338e+06	2.19868e+07	6.01403e+07	8664.53	1141.74	2183.23	2739.88	4161.66	9446.81
2043	1667.24	1.66724e+09	1.70392e+08	3.10357e+08	3.89468e+08	5.96373e+08	1.03452e+09	5146.14	5.14614e+09	4.88369e+08	1.10822e+09	1.44632e+09	2.27279e+09	5.37205e+09	652.134	6.52134e+08	6.42679e+07	2.23747e+08	2.80874e+08	3.64185e+08	1.05923e+09	755.159	7.55159e+08	1.13009e+08	2.09481e+08	2.72877e+08	3.8313e+08	1.22932e+09	435.332	4.35332e+08	3.08259e+08	3.32093e+08	3.51161e+08	5.38658e+08	7.21389e+08	44.49	4.449e+07	2.27344e+06	7.30748e+06	9.09376e+06	2.20848e+07	6.04085e+07	8700.5	1146.57	2191.21	2749.8	4177.22	9476.93
2044	1687.37	1.68737e+09	1.72449e+08	3.14103e+08	3.94169e+08	6.03571e+08	1.04701e+09	5160.6	5.1606e+09	4.89741e+08	1.11134e+09	1.45039e+09	2.27918e+09	5.38715e+09	649.337	6.49337e+08	6.39921e+07	2.22787e+08	2.79669e+08	3.62622e+08	1.05469e+09	757.56	7.5756e+08	1.13369e+08	2.10147e+08	2.73744e+08	3.84348e+08	1.23323e+09	437.226	4.37226e+08	3.096e+08	3.33538e+08	3.52688e+08	5.41001e+08	7.24527e+08	44.6884	4.46884e+07	2.28358e+06	7.34007e+06	9.13432e+06	2.21833e+07	6.0678e+07	8736.78	1151.43	2199.25	2759.79	4192.9	9507.28
2045	1708.4	1708400000	1.74598e+08	318018660	399082240	611094680	1060062200	5175.3	5175300000	491135970	1114500855	1454518065	2285671245	5402495670	646.6	646600000	63722430	221848460	278490620	361093770	1050240050	760	760000000	113734000	210824000	274626000	3.85586e+08	1237204000	439.2	439200000	310997520	3.35044e+08	354280680	543444120	727798320	44.9	44900000	2.29439e+06	7374825	9.17756e+06	2.22884e+07	60965220	8774.4	1156.48	2207.61	2770.18	4209.18	9538.77
2046	1726.87	1726867804	1.76486e+08	3.21456e+08	4.03396e+08	6.17701e+08	1.07152e+09	5184.62	5184615540	4.9202e+08	1.11651e+09	1.45714e+09	2.28979e+09	5.41222e+09	643.626	643625640	6.34293e+07	2.20828e+08	2.7721e+08	3.59433e+08	1.04541e+09	761.535	761535200	1.13964e+08	2.1125e+08	2.75181e+08	3.86365e+08	1.2397e+09	440.935	440934840	3.12226e+08	3.36367e+08	3.5568e+08	5.45591e+08	7.30673e+08	45.0756	45075559	2.30336e+06	7.40366e+06	9.21344e+06	2.23755e+07	6.12036e+07	8802.65	1160.43	2213.81	2777.82	4221.25	9560.73
2047	1745.54	1.74554e+09	1.78394e+08	3.24931e+08	4.07757e+08	6.24378e+08	1.0831e+09	5193.95	5.19395e+09	4.92906e+08	1.11852e+09	1.45976e+09	2.29391e+09	5.42196e+09	640.665	6.40665e+08	6.31375e+07	2.19812e+08	2.75934e+08	3.57779e+08	1.0406e+09	763.074	7.63074e+08	1.14194e+08	2.11677e+08	2.75737e+08	3.87145e+08	1.24221e+09	442.677	4.42677e+08	3.13459e+08	3.37696e+08	3.57085e+08	5.47746e+08	7.33559e+08	45.2518	4.52518e+07	2.31237e+06	7.43261e+06	9.24947e+06	2.2463e+07	6.14429e+07	8831.15	1164.4	2220.07	2785.52	4233.42	9582.88
2048	1764.4	1.7644e+09	1.80322e+08	3.28444e+08	4.12165e+08	6.31127e+08	1.09481e+09	5203.3	5.2033e+09	4.93793e+08	1.12053e+09	1.46239e+09	2.29804e+09	5.43172e+09	637.718	6.37718e+08	6.28471e+07	2.18801e+08	2.74665e+08	3.56134e+08	1.03581e+09	764.615	7.64615e+08	1.14425e+08	2.12104e+08	2.76294e+08	3.87927e+08	1.24472e+09	444.425	4.44425e+08	3.14697e+08	3.3903e+08	3.58496e+08	5.49909e+08	7.36457e+08	45.4287	4.54287e+07	2.32141e+06	7.46167e+06	9.28563e+06	2.25508e+07	6.16831e+07	8859.89	1168.41	2226.37	2793.29	4245.68	9605.2
2049	1783.48	1.78348e+09	1.82271e+08	3.31994e+08	4.1662e+08	6.3795e+08	1.10665e+09	5212.66	5.21266e+09	4.94682e+08	1.12255e+09	1.46502e+09	2.30217e+09	5.4415e+09	634.784	6.34784e+08	6.2558e+07	2.17795e+08	2.73402e+08	3.54495e+08	1.03105e+09	766.159	7.66159e+08	1.14656e+08	2.12533e+08	2.76852e+08	3.88711e+08	1.24723e+09	446.181	4.46181e+08	3.1594e+08	3.40369e+08	3.59912e+08	5.52082e+08	7.39366e+08	45.6064	4.56064e+07	2.33049e+06	7.49085e+06	9.32194e+06	2.2639e+07	6.19243e+07	8888.87	1172.44	2232.73	2801.13	4258.05	9627.72
2050	1803.3	1803300000	1.84297e+08	335684295	421250880	645040410	1118947650	5222.1	5222100000	495577290	1124579235	1467671205	2306340465	5451350190	631.9	631900000	62273745	216804890	272159330	352884555	1026363575	767.7	767700000	114886305	212959980	277408395	3.89493e+08	1249738830	447.9	447900000	317157990	3.41681e+08	361298535	554209065	742215090	45.8	45800000	2.34038e+06	7522650	9.36152e+06	2.27351e+07	62187240	8918.7	1176.53	2239.23	2809.15	4270.7	9650.8
2051	1820.12	1820124789	1.86017e+08	3.38816e+08	4.25181e+08	6.51059e+08	1.12939e+09	5228.68	5228679846	4.96202e+08	1.126e+09	1.46952e+09	2.30925e+09	5.45822e+09	628.557	628557249	6.19443e+07	2.15658e+08	2.7072e+08	3.51018e+08	1.02093e+09	769.09	7.6909e+08	1.15094e+08	2.13345e+08	2.77911e+08	3.90198e+08	1.252e+09	448.505	448504665	3.17586e+08	3.42142e+08	3.61786e+08	5.54957e+08	7.43217e+08	45.8733	4.58733e+07	2.34412e+06	7.53469e+06	9.3765e+06	2.27715e+07	6.22867e+07	8940.83	1179.19	2243.49	2814.49	4279.25	9666.05
2052	1837.11	1.83711e+09	1.87752e+08	3.41977e+08	4.29148e+08	6.57133e+08	1.13992e+09	5235.27	5.23527e+09	4.96827e+08	1.12741e+09	1.47137e+09	2.31216e+09	5.4651e+09	625.232	6.25232e+08	6.16166e+07	2.14517e+08	2.69288e+08	3.49161e+08	1.01553e+09	770.482	7.70482e+08	1.15303e+08	2.13732e+08	2.78414e+08	3.90904e+08	1.25427e+09	449.11	4.4911e+08	3.18015e+08	3.42604e+08	3.62275e+08	5.55706e+08	7.4422e+08	45.9467	4.59467e+07	2.34788e+06	7.54674e+06	9.3915e+06	2.28079e+07	6.23864e+07	8963.15	1181.86	2247.79	2819.89	4287.87	9681.43
2053	1854.25	1.85425e+09	1.89504e+08	3.45168e+08	4.33152e+08	6.63264e+08	1.15056e+09	5241.86	5.24186e+09	4.97453e+08	1.12884e+09	1.47323e+09	2.31507e+09	5.47198e+09	621.925	6.21925e+08	6.12907e+07	2.13382e+08	2.67863e+08	3.47314e+08	1.01016e+09	771.876	7.71876e+08	1.15511e+08	2.14118e+08	2.78917e+08	3.91611e+08	1.25654e+09	449.716	4.49716e+08	3.18444e+08	3.43066e+08	3.62764e+08	5.56457e+08	7.45225e+08	46.0202	4.60202e+07	2.35163e+06	7.55882e+06	9.40653e+06	2.28444e+07	6.24862e+07	8985.65	1184.55	2252.13	2825.33	4296.56	9696.95
2054	1871.55	1.87155e+09	1.91272e+08	3.48388e+08	4.37193e+08	6.69452e+08	1.16129e+09	5248.47	5.24847e+09	4.9808e+08	1.13026e+09	1.47508e+09	2.31799e+09	5.47888e+09	618.635	6.18635e+08	6.09665e+07	2.12254e+08	2.66446e+08	3.45477e+08	1.00482e+09	773.273	7.73273e+08	1.1572e+08	2.14506e+08	2.79422e+08	3.9232e+08	1.25881e+09	450.324	4.50324e+08	3.18874e+08	3.43529e+08	3.63254e+08	5.57208e+08	7.46231e+08	46.0938	4.60938e+07	2.35539e+06	7.57091e+06	9.42158e+06	2.2881e+07	6.25862e+07	9008.34	1187.27	2256.51	2830.82	4305.32	9712.62
2055	1889.4	1889400000	1.93097e+08	351711810	441363840	675838380	1172372700	5255.2	5255200000	498718480	1131707320	1476973960	2320959080	5485903280	615.5	615500000	60657525	211178050	265095850	343725975	999725875	774.7	774700000	115933855	214901780	279937845	393044045	1261134130	451	451000000	319353100	3.44045e+08	363799150	558044850	747352100	46.2	46200000	2.36082e+06	7588350	9.44328e+06	2.29337e+07	62730360	9032	1190.12	2261.13	2836.61	4314.55	9729.22
2056	1904.35	1904345154	1.94624e+08	3.54494e+08	4.44855e+08	6.81184e+08	1.18165e+09	5258.14	5258142912	4.98998e+08	1.13234e+09	1.4778e+09	2.32226e+09	5.48898e+09	612.287	612287090	6.03409e+07	2.10076e+08	2.63712e+08	3.41932e+08	9.94507e+08	775.42	775420471	1.16042e+08	2.15102e+08	2.80198e+08	3.9341e+08	1.26231e+09	451.686	451685520	3.19839e+08	3.44568e+08	3.64352e+08	5.58893e+08	7.48488e+08	46.2494	46249434	2.36335e+06	7.59647e+06	9.45338e+06	2.29582e+07	6.27975e+07	9048.13	1192.21	2264.18	2840.37	4320.64	9738.72
2057	1919.41	1.91941e+09	1.96164e+08	3.57298e+08	4.48374e+08	6.86572e+08	1.19099e+09	5261.09	5.26109e+09	4.99277e+08	1.13298e+09	1.47863e+09	2.32356e+09	5.49205e+09	609.091	6.09091e+08	6.00259e+07	2.08979e+08	2.62335e+08	3.40147e+08	9.89316e+08	776.142	7.76142e+08	1.1615e+08	2.15302e+08	2.80459e+08	3.93775e+08	1.26348e+09	452.372	4.52372e+08	3.20325e+08	3.45092e+08	3.64906e+08	5.59743e+08	7.49626e+08	46.2989	4.62989e+07	2.36587e+06	7.6046e+06	9.4635e+06	2.29828e+07	6.28647e+07	9064.4	1194.31	2267.25	2844.17	4326.78	9748.33
2058	1934.59	1.93459e+09	1.97715e+08	3.60124e+08	4.5192e+08	6.92003e+08	1.20041e+09	5264.03	5.26403e+09	4.99557e+08	1.13361e+09	1.47946e+09	2.32486e+09	5.49512e+09	605.911	6.05911e+08	5.97126e+07	2.07888e+08	2.60966e+08	3.38371e+08	9.84152e+08	776.863	7.76863e+08	1.16258e+08	2.15502e+08	2.8072e+08	3.94142e+08	1.26466e+09	453.06	4.5306e+08	3.20812e+08	3.45617e+08	3.65461e+08	5.60593e+08	7.50765e+08	46.3485	4.63485e+07	2.36841e+06	7.61273e+06	9.47363e+06	2.30074e+07	6.29319e+07	9080.81	1196.42	2270.35	2848	4332.98	9758.04
2059	1949.89	1.94989e+09	1.99279e+08	3.62973e+08	4.55495e+08	6.97477e+08	1.20991e+09	5266.98	5.26698e+09	4.99837e+08	1.13424e+09	1.48029e+09	2.32616e+09	5.4982e+09	602.749	6.02749e+08	5.94009e+07	2.06803e+08	2.59604e+08	3.36605e+08	9.79014e+08	777.586	7.77586e+08	1.16366e+08	2.15702e+08	2.80981e+08	3.94508e+08	1.26583e+09	453.748	4.53748e+08	3.21299e+08	3.46142e+08	3.66016e+08	5.61446e+08	7.51906e+08	46.3981	4.63981e+07	2.37094e+06	7.62088e+06	9.48376e+06	2.3032e+07	6.29993e+07	9097.36	1198.55	2273.49	2851.86	4339.23	9767.86
2060	1965.6	1965600000	200884320	365896440	459164160	703095120	1219654800	5269.9	5269900000	500113510	1134872965	1481105395	2327451335	5501248610	599.6	599600000	59090580	205722760	258247720	334846620	973900300	778.3	778300000	116472595	215900420	281238705	394870505	1266994570	454.4	454400000	321760640	3.46639e+08	366541760	562251840	752986240	46.4	46400000	2.37104e+06	7621200	9.48416e+06	2.3033e+07	63001920	9114.2	1200.69	2276.65	2855.78	4345.55	9777.79
2061	1978.77	1.97877e+09	2.0223e+08	3.68348e+08	4.62241e+08	7.07806e+08	1.22783e+09	5270.11	5270110796	5.00134e+08	1.13492e+09	1.48116e+09	2.32754e+09	5.50147e+09	596.734	596733912	5.88081e+07	2.04739e+08	2.57013e+08	3.33246e+08	9.69245e+08	778.409	778408962	1.16489e+08	2.15931e+08	2.81278e+08	3.94926e+08	1.26717e+09	455.186	455186112	3.22317e+08	3.47239e+08	3.67176e+08	5.63225e+08	7.54289e+08	46.4316	46431552	2.37265e+06	7.62638e+06	9.49061e+06	2.30486e+07	6.30448e+07	9125.64	1202.35	2278.8	2858.36	4349.8	9783.05
2062	1992.03	1.99203e+09	2.03585e+08	3.70816e+08	4.65338e+08	7.12548e+08	1.23605e+09	5270.32	5.27032e+09	5.00154e+08	1.13496e+09	1.48122e+09	2.32764e+09	5.50169e+09	593.882	5.93882e+08	5.8527e+07	2.03761e+08	2.55785e+08	3.31653e+08	9.64612e+08	778.518	7.78518e+08	1.16505e+08	2.15961e+08	2.81317e+08	3.94981e+08	1.26735e+09	455.974	4.55974e+08	3.22875e+08	3.47839e+08	3.67811e+08	5.64199e+08	7.55594e+08	46.4631	4.64631e+07	2.37427e+06	7.63157e+06	9.49706e+06	2.30643e+07	6.30876e+07	9137.19	1204.02	2280.97	2860.97	4354.08	9788.38
2063	2005.37	2.00537e+09	2.04949e+08	3.733e+08	4.68455e+08	7.17322e+08	1.24433e+09	5270.53	5.27053e+09	5.00174e+08	1.13501e+09	1.48128e+09	2.32773e+09	5.50191e+09	591.043	5.91043e+08	5.82473e+07	2.02787e+08	2.54562e+08	3.30068e+08	9.60001e+08	778.627	7.78627e+08	1.16522e+08	2.15991e+08	2.81357e+08	3.95036e+08	1.26753e+09	456.762	4.56762e+08	3.23433e+08	3.48441e+08	3.68447e+08	5.65175e+08	7.56901e+08	46.4947	4.64947e+07	2.37588e+06	7.63676e+06	9.50352e+06	2.308e+07	6.31305e+07	9148.83	1205.7	2283.17	2863.61	4358.41	9793.8
2064	2018.81	2.01881e+09	2.06322e+08	3.75801e+08	4.71594e+08	7.22128e+08	1.25267e+09	5270.74	5.27074e+09	5.00194e+08	1.13505e+09	1.48134e+09	2.32782e+09	5.50213e+09	588.218	5.88218e+08	5.79688e+07	2.01817e+08	2.53345e+08	3.2849e+08	9.55412e+08	778.736	7.78736e+08	1.16538e+08	2.16021e+08	2.81396e+08	3.95092e+08	1.2677e+09	457.553	4.57553e+08	3.23993e+08	3.49044e+08	3.69085e+08	5.66153e+08	7.5821e+08	46.5263	4.65263e+07	2.3775e+06	7.64195e+06	9.50998e+06	2.30957e+07	6.31735e+07	9160.59	1207.39	2285.38	2866.27	4362.78	9799.3
2065	2032.6	2032600000	207731720	378368490	474815360	727061020	1261228300	5270.8	5270800000	500198920	1135066780	1481358340	2327848820	5502188120	585.4	585400000	57691170	200850740	252131780	326916630	950835950	778.8	778800000	116547420	216039120	281419380	395124180	1267808520	458.3	458300000	324522230	3.49614e+08	369687695	567077505	759448930	46.6	46600000	2.38126e+06	7654050	9.52504e+06	2.31322e+07	63273480	9172.5	1209.07	2287.59	2868.94	4367.16	9804.78
2066	2044.06	2044063864	2.08903e+08	3.80502e+08	4.77493e+08	7.31162e+08	1.26834e+09	5268.43	5268428140	4.99974e+08	1.13456e+09	1.48069e+09	2.3268e+09	5.49971e+09	582.9	582900342	5.74448e+07	1.99993e+08	2.51055e+08	3.25521e+08	9.46776e+08	778.372	7.78372e+08	1.16483e+08	2.1592e+08	2.81265e+08	3.94907e+08	1.26711e+09	459.01	4.5901e+08	3.25025e+08	3.50156e+08	3.70261e+08	5.67956e+08	7.60626e+08	46.6182	46618174	2.38219e+06	7.65704e+06	9.52875e+06	2.31413e+07	6.32982e+07	9179.39	1210.21	2288.78	2870.29	4369.49	9805.87
2067	2055.59	2.05559e+09	2.10082e+08	3.82649e+08	4.80186e+08	7.35285e+08	1.2755e+09	5266.06	5.26606e+09	4.99749e+08	1.13405e+09	1.48003e+09	2.32575e+09	5.49724e+09	580.411	5.80411e+08	5.71995e+07	1.99139e+08	2.49983e+08	3.24131e+08	9.42733e+08	777.944	7.77944e+08	1.16419e+08	2.15802e+08	2.8111e+08	3.9469e+08	1.26641e+09	459.722	4.59722e+08	3.25529e+08	3.50699e+08	3.70835e+08	5.68837e+08	7.61805e+08	46.6364	4.66364e+07	2.38312e+06	7.66002e+06	9.53247e+06	2.31503e+07	6.33228e+07	9186.36	1211.36	2289.99	2871.67	4371.85	9807.01
2068	2067.19	2.06719e+09	2.11266e+08	3.84807e+08	4.82895e+08	7.39432e+08	1.28269e+09	5263.69	5.26369e+09	4.99524e+08	1.13354e+09	1.47936e+09	2.32471e+09	5.49476e+09	577.933	5.77933e+08	5.69553e+07	1.98289e+08	2.48916e+08	3.22747e+08	9.38708e+08	777.516	7.77516e+08	1.16355e+08	2.15683e+08	2.80955e+08	3.94473e+08	1.26572e+09	460.434	4.60434e+08	3.26034e+08	3.51242e+08	3.71409e+08	5.69719e+08	7.62986e+08	46.6545	4.66545e+07	2.38405e+06	7.66301e+06	9.53619e+06	2.31593e+07	6.33475e+07	9193.41	1212.52	2291.22	2873.07	4374.24	9808.21
2069	2078.84	2.07884e+09	2.12458e+08	3.86977e+08	4.85618e+08	7.43603e+08	1.28992e+09	5261.32	5.26132e+09	4.99299e+08	1.13303e+09	1.47869e+09	2.32366e+09	5.49229e+09	575.465	5.75465e+08	5.67121e+07	1.97442e+08	2.47853e+08	3.21369e+08	9.34699e+08	777.088	7.77088e+08	1.16291e+08	2.15564e+08	2.80801e+08	3.94256e+08	1.26502e+09	461.148	4.61148e+08	3.26539e+08	3.51787e+08	3.71985e+08	5.70602e+08	7.64168e+08	46.6727	4.66727e+07	2.38498e+06	7.666e+06	9.53991e+06	2.31683e+07	6.33722e+07	9200.54	1213.68	2292.46	2874.49	4376.66	9809.48
2070	2090.8	2.0908e+09	2.1368e+08	3.89202e+08	4.88411e+08	7.47879e+08	1.29734e+09	5259	5259000000	499079100	1132525650	1478041950	2322637350	5489870100	573.1	573100000	56479005	196630610	246834170	320047695	930857675	776.7	776700000	116233155	215456580	280660545	394058745	1264389930	461.9	461900000	327071390	3.5236e+08	372591635	571531965	765414490	46.7	46700000	2.38637e+06	7670475	9.54548e+06	2.31819e+07	63409260	9208.2	1214.93	2293.85	2876.08	4379.34	9811.28
2071	2100.63	2100626760	2.14684e+08	3.91032e+08	4.90706e+08	7.51394e+08	1.30344e+09	5254.11	5254109130	4.98615e+08	1.13147e+09	1.47667e+09	2.32048e+09	5.48476e+09	570.985	570985261	5.62706e+07	1.95905e+08	2.45923e+08	3.18867e+08	9.27423e+08	775.815	775814562	1.16101e+08	2.15211e+08	2.80341e+08	3.9361e+08	1.26295e+09	462.468	4.62468e+08	3.27474e+08	3.52794e+08	3.7305e+08	5.72235e+08	7.66356e+08	46.7089	4.67089e+07	2.38682e+06	7.67193e+06	9.54729e+06	2.31863e+07	6.34213e+07	9210.71	1215.53	2294.09	2876.23	4379.77	9808.35
2072	2110.5	2.1105e+09	2.15693e+08	3.9287e+08	4.93013e+08	7.54926e+08	1.30957e+09	5249.22	5.24922e+09	4.98151e+08	1.13042e+09	1.47529e+09	2.31832e+09	5.47966e+09	568.878	5.68878e+08	5.6063e+07	1.95182e+08	2.45016e+08	3.1769e+08	9.24001e+08	774.93	7.7493e+08	1.15968e+08	2.14966e+08	2.80021e+08	3.93161e+08	1.26151e+09	463.037	4.63037e+08	3.27876e+08	3.53228e+08	3.73509e+08	5.72939e+08	7.67299e+08	46.7177	4.67177e+07	2.38728e+06	7.67339e+06	9.54911e+06	2.31907e+07	6.34334e+07	9213.29	1216.14	2294.34	2876.4	4380.23	9805.47
2073	2120.42	2.12042e+09	2.16707e+08	3.94716e+08	4.9533e+08	7.58474e+08	1.31572e+09	5244.34	5.24434e+09	4.97688e+08	1.12937e+09	1.47392e+09	2.31616e+09	5.47457e+09	566.779	5.66779e+08	5.58561e+07	1.94462e+08	2.44112e+08	3.16518e+08	9.20591e+08	774.047	7.74047e+08	1.15836e+08	2.14721e+08	2.79702e+08	3.92713e+08	1.26007e+09	463.607	4.63607e+08	3.2828e+08	3.53662e+08	3.73968e+08	5.73644e+08	7.68242e+08	46.7266	4.67266e+07	2.38773e+06	7.67485e+06	9.55092e+06	2.31951e+07	6.34454e+07	9215.92	1216.75	2294.6	2876.58	4380.71	9802.64
2074	2130.39	2.13039e+09	2.17725e+08	3.96571e+08	4.97658e+08	7.62039e+08	1.3219e+09	5239.46	5.23946e+09	4.97225e+08	1.12832e+09	1.47255e+09	2.31401e+09	5.46948e+09	564.688	5.64688e+08	5.565e+07	1.93744e+08	2.43211e+08	3.1535e+08	9.17194e+08	773.164	7.73164e+08	1.15704e+08	2.14476e+08	2.79383e+08	3.92265e+08	1.25863e+09	464.177	4.64177e+08	3.28684e+08	3.54097e+08	3.74428e+08	5.74349e+08	7.69187e+08	46.7355	4.67355e+07	2.38818e+06	7.67631e+06	9.55274e+06	2.31995e+07	6.34575e+07	9218.61	1217.38	2294.88	2876.78	4381.21	9799.85
2075	2140.4	2140400000	218748880	398435460	499997440	765621080	1328118200	5234.5	5234500000	496754050	1127249575	1471156225	2311816925	5464294550	562.6	562600000	55444230	1.93028e+08	242311820	314183970	913803050	772.3	772300000	115574695	214236020	279070605	3.91826e+08	1257227170	464.7	464700000	329054070	3.54496e+08	374850255	574996545	770054370	46.7	46700000	2.38637e+06	7670475	9.54548e+06	2.31819e+07	63409260	9221.2	1217.96	2295.12	2876.93	4381.63	9796.91
2076	2148.53	2148533520	2.1958e+08	3.9995e+08	5.01897e+08	7.6853e+08	1.33317e+09	5227.64	5227642805	4.96103e+08	1.12577e+09	1.46923e+09	2.30879e+09	5.45714e+09	560.878	560878444	5.52746e+07	1.92437e+08	2.4157e+08	3.13223e+08	9.11007e+08	771.057	771056597	1.15389e+08	2.13891e+08	2.78621e+08	3.91196e+08	1.2552e+09	465.155	465155406	3.29377e+08	3.54844e+08	3.75218e+08	5.7556e+08	7.70809e+08	46.6935	4.66935e+07	2.38604e+06	7.6694e+06	9.54414e+06	2.31786e+07	6.34004e+07	9219.96	1218.11	2294.56	2876.08	4380.48	9790.72
2077	2156.7	2.1567e+09	2.20415e+08	4.01469e+08	5.03805e+08	7.71451e+08	1.33823e+09	5220.79	5.22079e+09	4.95453e+08	1.1243e+09	1.4673e+09	2.30576e+09	5.44999e+09	559.162	5.59162e+08	5.51054e+07	1.91849e+08	2.40831e+08	3.12264e+08	9.08219e+08	769.815	7.69815e+08	1.15203e+08	2.13547e+08	2.78173e+08	3.90566e+08	1.25318e+09	465.611	4.65611e+08	3.29699e+08	3.55192e+08	3.75585e+08	5.76124e+08	7.71564e+08	46.6869	4.66869e+07	2.3857e+06	7.66833e+06	9.54281e+06	2.31754e+07	6.33915e+07	9218.77	1218.26	2294.02	2875.24	4379.34	9784.58
2078	2164.89	2.16489e+09	2.21252e+08	4.02995e+08	5.05719e+08	7.74382e+08	1.34332e+09	5213.96	5.21396e+09	4.94804e+08	1.12283e+09	1.46538e+09	2.30274e+09	5.44285e+09	557.451	5.57451e+08	5.49368e+07	1.91261e+08	2.40094e+08	3.11309e+08	9.0544e+08	768.576	7.68576e+08	1.15017e+08	2.13203e+08	2.77725e+08	3.89937e+08	1.25116e+09	466.068	4.66068e+08	3.30022e+08	3.5554e+08	3.75953e+08	5.76689e+08	7.72321e+08	46.6804	4.66804e+07	2.38537e+06	7.66725e+06	9.54147e+06	2.31721e+07	6.33826e+07	9217.62	1218.42	2293.49	2874.42	4378.23	9778.47
2079	2173.12	2.17312e+09	2.22093e+08	4.04526e+08	5.07641e+08	7.77325e+08	1.34842e+09	5207.13	5.20713e+09	4.94156e+08	1.12135e+09	1.46346e+09	2.29973e+09	5.43572e+09	555.745	5.55745e+08	5.47687e+07	1.90676e+08	2.3936e+08	3.10356e+08	9.02669e+08	767.338	7.67338e+08	1.14832e+08	2.1286e+08	2.77278e+08	3.89309e+08	1.24915e+09	466.524	4.66524e+08	3.30346e+08	3.55888e+08	3.76322e+08	5.77254e+08	7.73077e+08	46.6739	4.66739e+07	2.38503e+06	7.66618e+06	9.54014e+06	2.31689e+07	6.33738e+07	9216.53	1218.58	2292.97	2873.6	4377.14	9772.41
2080	2181.5	2181500000	222949300	406086225	509598400	780322550	1353620750	5200.3	5200300000	493508470	1119884605	1461544315	2296712495	5428593170	554.1	554100000	54606555	190111710	238650870	309437145	899996925	766.103	7.66103e+08	1.14647e+08	2.12517e+08	2.76831e+08	3.88682e+08	1.24714e+09	467	467000000	330682700	3.56251e+08	376705550	577842450	773865700	46.7	46700000	2.38637e+06	7670475	9.54548e+06	2.31819e+07	63409260	9215.7	1218.78	2292.52	2872.88	4376.18	9766.62
2081	2187.76	2187760905	2.23589e+08	4.07252e+08	5.11061e+08	7.82562e+08	1.35751e+09	5192.24	5.19224e+09	4.92744e+08	1.11815e+09	1.45928e+09	2.29315e+09	5.42018e+09	552.787	552786783	5.44771e+07	1.89661e+08	2.38085e+08	3.08704e+08	8.97864e+08	764.601	7.64601e+08	1.14423e+08	2.121e+08	2.76289e+08	3.87921e+08	1.24469e+09	467.392	467392280	3.3096e+08	3.5655e+08	3.77022e+08	5.78328e+08	7.74516e+08	46.6785	4.66785e+07	2.38527e+06	7.66695e+06	9.54109e+06	2.31712e+07	6.33801e+07	9211.46	1218.58	2291.38	2871.28	4373.84	9758.14
2082	2194.04	2.19404e+09	2.24231e+08	4.08421e+08	5.12528e+08	7.84808e+08	1.3614e+09	5184.19	5.18419e+09	4.9198e+08	1.11642e+09	1.45702e+09	2.2896e+09	5.41178e+09	551.477	5.51477e+08	5.4348e+07	1.89212e+08	2.37521e+08	3.07972e+08	8.95736e+08	763.103	7.63103e+08	1.14198e+08	2.11685e+08	2.75747e+08	3.8716e+08	1.24226e+09	467.785	4.67785e+08	3.31238e+08	3.5685e+08	3.77339e+08	5.78814e+08	7.75166e+08	46.657	4.6657e+07	2.38418e+06	7.66342e+06	9.5367e+06	2.31606e+07	6.33509e+07	9207.25	1218.38	2290.25	2869.69	4371.51	9749.69
2083	2200.34	2.20034e+09	2.24874e+08	4.09593e+08	5.13999e+08	7.8706e+08	1.36531e+09	5176.16	5.17616e+09	4.91217e+08	1.11469e+09	1.45476e+09	2.28605e+09	5.40339e+09	550.17	5.5017e+08	5.42192e+07	1.88763e+08	2.36958e+08	3.07242e+08	8.93613e+08	761.607	7.61607e+08	1.13975e+08	2.1127e+08	2.75207e+08	3.86401e+08	1.23982e+09	468.178	4.68178e+08	3.31517e+08	3.57149e+08	3.77656e+08	5.793e+08	7.75817e+08	46.6356	4.66356e+07	2.38308e+06	7.65989e+06	9.53231e+06	2.31499e+07	6.33218e+07	9203.08	1218.19	2289.12	2868.11	4369.2	9741.27
2084	2206.65	2.20665e+09	2.2552e+08	4.10768e+08	5.15474e+08	7.89319e+08	1.36923e+09	5168.13	5.16813e+09	4.90456e+08	1.11296e+09	1.4525e+09	2.28251e+09	5.39501e+09	548.866	5.48866e+08	5.40907e+07	1.88316e+08	2.36396e+08	3.06514e+08	8.91495e+08	760.114	7.60114e+08	1.13751e+08	2.10856e+08	2.74667e+08	3.85644e+08	1.23739e+09	468.571	4.68571e+08	3.31795e+08	3.57449e+08	3.77973e+08	5.79786e+08	7.76469e+08	46.6141	4.66141e+07	2.38198e+06	7.65637e+06	9.52793e+06	2.31393e+07	6.32927e+07	9198.95	1217.99	2288	2866.54	4366.91	9732.89
2085	2213	2213000000	226168600	411949950	516956800	791590100	1373166500	5160.1	5160100000	489693490	1111227535	1450246105	2278958165	5386628390	547.5	547500000	53956125	187847250	235808250	305751375	889276875	758.6	758600000	113524490	210435640	274120110	3.84876e+08	1234924940	469	469000000	332098900	3.57777e+08	378318850	580317150	777179900	46.6	46600000	2.38126e+06	7654050	9.52504e+06	2.31322e+07	63273480	9194.8	1217.82	2286.89	2864.98	4364.62	9724.45
2086	2217.43	2217426000	2.26621e+08	4.12774e+08	5.17991e+08	7.93173e+08	1375912833	5151.38	5151379431	4.88866e+08	1.10935e+09	1.4478e+09	2.27511e+09	5.37752e+09	546.591	546591150	5.38666e+07	1.87535e+08	2.35417e+08	3.05244e+08	8.87801e+08	756.908	756908322	1.13271e+08	2.09966e+08	2.73509e+08	3.84017e+08	1.23217e+09	469.356	469356440	3.32351e+08	3.58049e+08	3.78606e+08	5.80758e+08	7.77771e+08	46.5678	46567846	2.37962e+06	7.64877e+06	9.51847e+06	2.31163e+07	6.32298e+07	9188.23	1217.36	2285.32	2862.84	4361.42	9714.41
2087	2221.86	2221860852	2.27074e+08	4.13599e+08	5.19027e+08	7.9476e+08	1.37866e+09	5142.67	5.14267e+09	4.8804e+08	1.10747e+09	1.44535e+09	2.27126e+09	5.36844e+09	545.684	5.45684e+08	5.37771e+07	1.87224e+08	2.35026e+08	3.04737e+08	8.86327e+08	755.22	7.5522e+08	1.13019e+08	2.09498e+08	2.72899e+08	3.83161e+08	1.22942e+09	469.713	4.69713e+08	3.32604e+08	3.58321e+08	3.78894e+08	5.812e+08	7.78362e+08	46.5357	4.65357e+07	2.37797e+06	7.64349e+06	9.5119e+06	2.31003e+07	6.31862e+07	9181.69	1216.89	2283.76	2860.71	4358.22	9704.4
2088	2226.3	2.2263e+09	2.27528e+08	4.14427e+08	5.20065e+08	7.96349e+08	1.38142e+09	5133.98	5.13398e+09	4.87215e+08	1.1056e+09	1.44291e+09	2.26742e+09	5.35936e+09	544.778	5.44778e+08	5.36879e+07	1.86913e+08	2.34636e+08	3.04231e+08	8.84856e+08	753.536	7.53536e+08	1.12767e+08	2.09031e+08	2.7229e+08	3.82307e+08	1.22668e+09	470.07	4.7007e+08	3.32857e+08	3.58593e+08	3.79182e+08	5.81641e+08	7.78953e+08	46.5036	4.65036e+07	2.37633e+06	7.63822e+06	9.50534e+06	2.30844e+07	6.31426e+07	9175.18	1216.43	2282.21	2858.58	4355.04	9694.42
2089	2230.76	2.23076e+09	2.27983e+08	4.15255e+08	5.21105e+08	7.97942e+08	1.38418e+09	5125.31	5.12531e+09	4.86392e+08	1.10373e+09	1.44047e+09	2.26359e+09	5.35031e+09	543.874	5.43874e+08	5.35987e+07	1.86603e+08	2.34246e+08	3.03726e+08	8.83387e+08	751.856	7.51856e+08	1.12515e+08	2.08565e+08	2.71683e+08	3.81454e+08	1.22395e+09	470.427	4.70427e+08	3.3311e+08	3.58866e+08	3.7947e+08	5.82083e+08	7.79545e+08	46.4715	4.64715e+07	2.37469e+06	7.63295e+06	9.49878e+06	2.30685e+07	6.3099e+07	9168.69	1215.97	2280.66	2856.47	4351.87	9684.47
2090	2235.2	2235200000	228437440	416082480	522142720	799531040	1386941600	5116.7	5116700000	485574830	1101881345	1438048535	2259790555	5341323130	543	543000000	53512650	186303300	233870100	303238350	881967750	750.2	750200000	112267430	208105480	271084770	3.80614e+08	1221250580	470.8	470800000	333373480	3.5915e+08	379770820	582544380	780162680	46.4	46400000	2.37104e+06	7621200	9.48416e+06	2.3033e+07	63001920	9162.3	1215.54	2279.14	2854.4	4348.75	9674.65
2091	2237.88	2237882240	2.28712e+08	4.16582e+08	5.22769e+08	8.0049e+08	1.38861e+09	5107.29	5107285272	4.84681e+08	1.09985e+09	1.4354e+09	2.25563e+09	5.3315e+09	542.424	542424420	5.34559e+07	1.86106e+08	2.33622e+08	3.02917e+08	8.81033e+08	748.43	748429528	1.12002e+08	2.07614e+08	2.70445e+08	3.79716e+08	1.21837e+09	471.111	471110728	3.33594e+08	3.59387e+08	3.80021e+08	5.82929e+08	7.80678e+08	46.3633	46363344	2.36917e+06	7.61518e+06	9.47667e+06	2.30148e+07	6.29521e+07	9153.5	1214.81	2277.16	2851.74	4344.7	9663.13
2092	2240.57	2.24057e+09	2.28986e+08	4.17082e+08	5.23397e+08	8.01451e+08	1.39027e+09	5097.89	5.09789e+09	4.8379e+08	1.09783e+09	1.43276e+09	2.25148e+09	5.32169e+09	541.849	5.41849e+08	5.33993e+07	1.85909e+08	2.33375e+08	3.02596e+08	8.80099e+08	746.663	7.46663e+08	1.11738e+08	2.07124e+08	2.69807e+08	3.7882e+08	1.21549e+09	471.422	4.71422e+08	3.33814e+08	3.59624e+08	3.80272e+08	5.83314e+08	7.81193e+08	46.3267	4.63267e+07	2.3673e+06	7.60916e+06	9.46918e+06	2.29966e+07	6.29024e+07	9144.72	1214.09	2275.18	2849.08	4340.66	9651.64
2093	2243.26	2.24326e+09	2.29261e+08	4.17582e+08	5.24025e+08	8.02413e+08	1.39194e+09	5088.51	5.08851e+09	4.82899e+08	1.09581e+09	1.43013e+09	2.24734e+09	5.31189e+09	541.275	5.41275e+08	5.33427e+07	1.85711e+08	2.33127e+08	3.02275e+08	8.79166e+08	744.901	7.44901e+08	1.11474e+08	2.06636e+08	2.6917e+08	3.77926e+08	1.21262e+09	471.733	4.71733e+08	3.34034e+08	3.59861e+08	3.80523e+08	5.83699e+08	7.81708e+08	46.2901	4.62901e+07	2.36543e+06	7.60315e+06	9.4617e+06	2.29784e+07	6.28527e+07	9135.96	1213.38	2273.2	2846.43	4336.63	9640.19
2094	2245.95	2.24595e+09	2.29536e+08	4.18083e+08	5.24654e+08	8.03376e+08	1.39361e+09	5079.14	5.07914e+09	4.82011e+08	1.09379e+09	1.42749e+09	2.2432e+09	5.30212e+09	540.701	5.40701e+08	5.32861e+07	1.85515e+08	2.3288e+08	3.01955e+08	8.78234e+08	743.143	7.43143e+08	1.11211e+08	2.06148e+08	2.68535e+08	3.77034e+08	1.20976e+09	472.044	4.72044e+08	3.34254e+08	3.60099e+08	3.80774e+08	5.84084e+08	7.82224e+08	46.2535	4.62535e+07	2.36356e+06	7.59715e+06	9.45423e+06	2.29603e+07	6.28031e+07	9127.24	1212.66	2271.24	2843.79	4332.61	9628.75
2095	2248.7	2248700000	2.29817e+08	418595505	525296320	804359990	1395318350	5069.9	5069900000	481133510	1091802965	1424895395	2239121335	5292468610	540.1	540100000	53226855	185308310	232621070	301618845	877257425	741.4	741400000	110950510	205664360	267904890	3.76149e+08	1206925060	472.3	472300000	334435630	3.60294e+08	380980795	584400405	782648330	46.2	46200000	2.36082e+06	7588350	9.44328e+06	2.29337e+07	62730360	9118.6	1211.92	2269.25	2841.14	4328.58	9617.35
2096	2249.82	2249824350	2.29932e+08	4.18805e+08	5.25559e+08	8.04762e+08	1.39602e+09	5059.71	5.05971e+09	4.80166e+08	1.08961e+09	1.42203e+09	2.23462e+09	5.28183e+09	539.754	539754336	5.31928e+07	1.8519e+08	2.32472e+08	3.01426e+08	8.76696e+08	739.621	739620640	1.10684e+08	2.05171e+08	2.67262e+08	3.75247e+08	1.20403e+09	472.546	472545596	3.3461e+08	3.60481e+08	3.81179e+08	5.84704e+08	7.83055e+08	46.163	46163040	2.35893e+06	7.58228e+06	9.43573e+06	2.29153e+07	6.26802e+07	9107.62	1210.94	2266.84	2837.94	4323.67	9604.31
2097	2250.95	2.25095e+09	2.30047e+08	4.19014e+08	5.25822e+08	8.05165e+08	1.39671e+09	5049.54	5.04954e+09	4.79201e+08	1.08742e+09	1.41917e+09	2.23013e+09	5.27121e+09	539.409	5.39409e+08	5.31587e+07	1.85071e+08	2.32323e+08	3.01233e+08	8.76135e+08	737.846	7.37846e+08	1.10419e+08	2.04678e+08	2.6662e+08	3.74346e+08	1.20114e+09	472.791	4.72791e+08	3.34784e+08	3.60669e+08	3.81377e+08	5.85008e+08	7.83462e+08	46.1261	4.61261e+07	2.35704e+06	7.57621e+06	9.42818e+06	2.2897e+07	6.263e+07	9096.66	1209.97	2264.43	2834.74	4318.78	9591.29
2098	2252.07	2.25207e+09	2.30162e+08	4.19224e+08	5.26085e+08	8.05567e+08	1.39741e+09	5039.39	5.03939e+09	4.78238e+08	1.08523e+09	1.41632e+09	2.22565e+09	5.26062e+09	539.064	5.39064e+08	5.31247e+07	1.84953e+08	2.32175e+08	3.0104e+08	8.75574e+08	736.075	7.36075e+08	1.10154e+08	2.04187e+08	2.65981e+08	3.73448e+08	1.19826e+09	473.037	4.73037e+08	3.34958e+08	3.60856e+08	3.81575e+08	5.85313e+08	7.8387e+08	46.0892	4.60892e+07	2.35516e+06	7.57015e+06	9.42063e+06	2.28787e+07	6.25799e+07	9085.73	1208.99	2262.02	2831.56	4313.89	9578.31
2099	2253.2	2.2532e+09	2.30277e+08	4.19433e+08	5.26348e+08	8.0597e+08	1.39811e+09	5029.26	5.02926e+09	4.77277e+08	1.08305e+09	1.41347e+09	2.22117e+09	5.25005e+09	538.719	5.38719e+08	5.30907e+07	1.84834e+08	2.32026e+08	3.00847e+08	8.75014e+08	734.308	7.34308e+08	1.09889e+08	2.03697e+08	2.65342e+08	3.72551e+08	1.19538e+09	473.283	4.73283e+08	3.35132e+08	3.61044e+08	3.81774e+08	5.85617e+08	7.84278e+08	46.0523	4.60523e+07	2.35327e+06	7.5641e+06	9.4131e+06	2.28604e+07	6.25299e+07	9074.82	1208.02	2259.62	2828.38	4309.02	9565.36
2100	2254.3	2254300000	2.30389e+08	419637945	526604480	806363110	1398793150	5019.2	5019200000	476322080	1080884720	1410646160	2216729680	5239542880	538.4	538400000	53059320	184725040	231888880	300669480	874496200	732.5	732500000	109618625	203195500	264688875	3.71634e+08	1192436750	473.6	473600000	335356160	3.61286e+08	382029440	586008960	784802560	46.1	46100000	2.35571e+06	7571925	9.42284e+06	2.2884e+07	62594580	9064.1	1207.1	2257.3	2825.28	4304.29	9552.67
2101	2254.01	2254006941	2.3036e+08	4.19583e+08	5.26536e+08	8.06258e+08	1.39861e+09	5008.56	5.00856e+09	4.75312e+08	1.07859e+09	1.40766e+09	2.21203e+09	5.22844e+09	538.212	538211560	5.30407e+07	1.8466e+08	2.31808e+08	3.00564e+08	8.7419e+08	730.786	730785950	1.09362e+08	2.0272e+08	2.6407e+08	3.70764e+08	1.18965e+09	473.78	473779968	3.35484e+08	3.61423e+08	3.82175e+08	5.86232e+08	7.85101e+08	46.0636	46063581	2.35385e+06	7.56594e+06	9.4154e+06	2.2866e+07	6.25451e+07	9051.41	1205.91	2254.55	2821.66	4298.71	9538.53
2102	2253.71	2.25371e+09	2.3033e+08	4.19529e+08	5.26468e+08	8.06153e+08	1.39843e+09	4997.94	4.99794e+09	4.74305e+08	1.07631e+09	1.40467e+09	2.20734e+09	5.21735e+09	538.023	5.38023e+08	5.30222e+07	1.84596e+08	2.31727e+08	3.00459e+08	8.73884e+08	729.076	7.29076e+08	1.09106e+08	2.02246e+08	2.63452e+08	3.69897e+08	1.18686e+09	473.96	4.7396e+08	3.35611e+08	3.6156e+08	3.8232e+08	5.86454e+08	7.85399e+08	46.0272	4.60272e+07	2.35199e+06	7.55997e+06	9.40796e+06	2.28479e+07	6.24957e+07	9038.74	1204.73	2251.8	2818.04	4293.15	9524.42
2103	2253.42	2.25342e+09	2.303e+08	4.19474e+08	5.26399e+08	8.06049e+08	1.39825e+09	4987.35	4.98735e+09	4.73299e+08	1.07402e+09	1.40169e+09	2.20266e+09	5.20629e+09	537.835	5.37835e+08	5.30036e+07	1.84531e+08	2.31645e+08	3.00354e+08	8.73578e+08	727.37	7.2737e+08	1.08851e+08	2.01772e+08	2.62835e+08	3.69031e+08	1.18409e+09	474.14	4.7414e+08	3.35739e+08	3.61698e+08	3.82465e+08	5.86677e+08	7.85698e+08	45.9908	4.59908e+07	2.35013e+06	7.55399e+06	9.40053e+06	2.28298e+07	6.24463e+07	9026.1	1203.54	2249.05	2814.44	4287.6	9510.35
2104	2253.13	2.25313e+09	2.3027e+08	4.1942e+08	5.26331e+08	8.05944e+08	1.39807e+09	4976.77	4.97677e+09	4.72296e+08	1.07175e+09	1.39872e+09	2.19799e+09	5.19525e+09	537.647	5.37647e+08	5.29851e+07	1.84467e+08	2.31564e+08	3.00249e+08	8.73273e+08	725.668	7.25668e+08	1.08596e+08	2.013e+08	2.6222e+08	3.68168e+08	1.18131e+09	474.32	4.7432e+08	3.35866e+08	3.61835e+08	3.8261e+08	5.869e+08	7.85996e+08	45.9545	4.59545e+07	2.34827e+06	7.54803e+06	9.3931e+06	2.28118e+07	6.2397e+07	9013.49	1202.36	2246.32	2810.84	4282.06	9496.3
2105	2252.8	2252800000	2.30236e+08	419358720	526254080	805826560	1397862400	4966.3	4966300000	471301870	1069492705	1395778615	2193366395	5184320570	537.5	537500000	52970625	184416250	231501250	300166875	873034375	724	724000000	108346600	200837600	261617400	3.67321e+08	1178599600	474.5	474500000	335993450	3.61972e+08	382755425	587122575	786293950	45.9	45900000	2.34549e+06	7539075	9.38196e+06	2.27848e+07	62323020	9001	1201.19	2243.62	2807.29	4276.59	9482.43
2106	2251.25	2.25125e+09	2.30077e+08	4.19069e+08	5.25891e+08	8.05271e+08	1.3969e+09	4955.77	4955771444	4.70303e+08	1.06723e+09	1.39282e+09	2.18872e+09	5.17333e+09	537.436	537435500	5.29643e+07	1.84394e+08	2.31473e+08	3.00131e+08	8.7293e+08	722.357	722356520	1.08101e+08	2.00382e+08	2.61024e+08	3.66488e+08	1.17592e+09	474.652	474651840	3.36101e+08	3.62088e+08	3.82878e+08	5.8731e+08	7.86546e+08	45.8628	45862821	2.34359e+06	7.53297e+06	9.37436e+06	2.27663e+07	6.22725e+07	8987.32	1199.89	2240.69	2803.46	4270.68	9467.9
2107	2249.69	2.24969e+09	2.29919e+08	4.1878e+08	5.25528e+08	8.04715e+08	1.39593e+09	4945.27	4.94527e+09	4.69306e+08	1.06496e+09	1.38987e+09	2.18408e+09	5.16236e+09	537.371	5.37371e+08	5.29579e+07	1.84372e+08	2.31446e+08	3.00095e+08	8.72825e+08	720.717	7.20717e+08	1.07855e+08	1.99927e+08	2.60431e+08	3.65656e+08	1.17325e+09	474.804	4.74804e+08	3.36209e+08	3.62204e+08	3.83e+08	5.87498e+08	7.86797e+08	45.8257	4.58257e+07	2.34169e+06	7.52687e+06	9.36677e+06	2.27479e+07	6.22221e+07	8973.67	1198.59	2237.77	2799.64	4264.79	9453.4
2108	2248.14	2.24814e+09	2.2976e+08	4.18491e+08	5.25165e+08	8.0416e+08	1.39497e+09	4934.78	4.93478e+09	4.68311e+08	1.06271e+09	1.38692e+09	2.17945e+09	5.15142e+09	537.307	5.37307e+08	5.29516e+07	1.8435e+08	2.31418e+08	3.00059e+08	8.7272e+08	719.081	7.19081e+08	1.0761e+08	1.99473e+08	2.5984e+08	3.64826e+08	1.17059e+09	474.956	4.74956e+08	3.36316e+08	3.6232e+08	3.83123e+08	5.87686e+08	7.87049e+08	45.7886	4.57886e+07	2.3398e+06	7.52077e+06	9.35918e+06	2.27294e+07	6.21717e+07	8960.05	1197.29	2234.86	2795.83	4258.91	9438.92
2109	2246.59	2.24659e+09	2.29601e+08	4.18202e+08	5.24803e+08	8.03605e+08	1.39401e+09	4924.32	4.92432e+09	4.67318e+08	1.06045e+09	1.38398e+09	2.17483e+09	5.1405e+09	537.242	5.37242e+08	5.29452e+07	1.84328e+08	2.3139e+08	3.00023e+08	8.72615e+08	717.448	7.17448e+08	1.07366e+08	1.9902e+08	2.5925e+08	3.63997e+08	1.16793e+09	475.108	4.75108e+08	3.36424e+08	3.62436e+08	3.83246e+08	5.87874e+08	7.87301e+08	45.7515	4.57515e+07	2.3379e+06	7.51468e+06	9.3516e+06	2.2711e+07	6.21213e+07	8946.46	1195.99	2231.95	2792.02	4253.04	9424.48
2110	2245.1	2245100000	2.29449e+08	417925365	524455360	803072270	1393084550	4913.9	4913900000	466329110	1058208365	1381051595	2170223935	5129620210	537.1	537100000	52931205	184279010	231328970	299943495	872384675	715.9	715900000	107134435	198590660	258690465	3.63212e+08	1165413610	475.2	475200000	336489120	3.62506e+08	383320080	587988720	787453920	45.7	45700000	2.33527e+06	7506225	9.34108e+06	2.26855e+07	62051460	8932.9	1194.67	2229.02	2788.19	4247.13	9410.01
2111	2242.43	2242428331	2.29176e+08	4.17428e+08	5.23831e+08	8.02117e+08	1.39143e+09	4904.07	4904072200	4.65396e+08	1.05609e+09	1.37829e+09	2.16588e+09	5.11936e+09	537.159	537159081	5.2937e+07	1.84299e+08	2.31354e+08	2.99976e+08	8.72481e+08	714.375	714375133	1.06906e+08	1.98168e+08	2.58139e+08	3.62438e+08	1.16293e+09	475.376	4.75376e+08	3.36614e+08	3.6264e+08	3.83462e+08	5.88206e+08	7.87745e+08	45.6607	45660698	2.33326e+06	7.49977e+06	9.33305e+06	2.2666e+07	6.19981e+07	8919.07	1193.36	2226.13	2784.41	4241.29	9395.94
2112	2239.76	2.23976e+09	2.28903e+08	4.16931e+08	5.23208e+08	8.01162e+08	1.38977e+09	4894.26	4.89426e+09	4.64466e+08	1.05398e+09	1.37553e+09	2.16155e+09	5.10912e+09	537.218	5.37218e+08	5.29429e+07	1.8432e+08	2.3138e+08	3.00009e+08	8.72577e+08	712.854	7.12854e+08	1.06679e+08	1.97746e+08	2.5759e+08	3.61666e+08	1.16045e+09	475.552	4.75552e+08	3.36738e+08	3.62775e+08	3.83604e+08	5.88424e+08	7.88037e+08	45.6214	4.56214e+07	2.33126e+06	7.49332e+06	9.32502e+06	2.26465e+07	6.19448e+07	8905.27	1192.06	2223.24	2780.64	4235.46	9381.91
2113	2237.09	2.23709e+09	2.28631e+08	4.16435e+08	5.22585e+08	8.00209e+08	1.38812e+09	4884.48	4.88448e+09	4.63537e+08	1.05187e+09	1.37278e+09	2.15723e+09	5.0989e+09	537.277	5.37277e+08	5.29487e+07	1.8434e+08	2.31405e+08	3.00042e+08	8.72673e+08	711.335	7.11335e+08	1.06451e+08	1.97324e+08	2.57041e+08	3.60896e+08	1.15798e+09	475.728	4.75728e+08	3.36863e+08	3.62909e+08	3.83746e+08	5.88642e+08	7.88328e+08	45.5822	4.55822e+07	2.32925e+06	7.48688e+06	9.317e+06	2.2627e+07	6.18915e+07	8891.49	1190.76	2220.37	2776.88	4229.64	9367.9
2114	2234.43	2.23443e+09	2.28359e+08	4.1594e+08	5.21963e+08	7.99256e+08	1.38647e+09	4874.71	4.87471e+09	4.6261e+08	1.04977e+09	1.37004e+09	2.15291e+09	5.08871e+09	537.336	5.37336e+08	5.29545e+07	1.8436e+08	2.31431e+08	3.00075e+08	8.72769e+08	709.82	7.0982e+08	1.06225e+08	1.96904e+08	2.56493e+08	3.60127e+08	1.15552e+09	475.904	4.75904e+08	3.36987e+08	3.63043e+08	3.83888e+08	5.88859e+08	7.8862e+08	45.543	4.5543e+07	2.32725e+06	7.48044e+06	9.30899e+06	2.26075e+07	6.18383e+07	8877.74	1189.46	2217.5	2773.12	4223.84	9353.91
2115	2231.7	2231700000	228079740	415430955	521325120	798279090	1384769850	4865	4865000000	461688500	1047677750	1367308250	2148627250	5078573500	537.4	537400000	52960770	184381940	231458180	300111030	872871950	708.3	708300000	105997095	196482420	255944205	3.59356e+08	1153041570	476.1	476100000	337126410	3.63193e+08	384046065	589102335	788945310	45.5	45500000	2.32505e+06	7473375	9.3002e+06	2.25862e+07	61779900	8864	1188.18	2214.64	2769.38	4218.06	9339.98
2116	2228.13	2.22813e+09	2.27715e+08	4.14766e+08	5.20491e+08	7.97002e+08	1.38255e+09	4856.19	4856194350	4.60853e+08	1.04578e+09	1.36483e+09	2.14474e+09	5.06938e+09	537.577	5.37577e+08	5.29782e+07	1.84443e+08	2.31535e+08	3.0021e+08	8.7316e+08	706.898	706897566	1.05787e+08	1.96093e+08	2.55437e+08	3.58644e+08	1.15076e+09	476.338	476338050	3.37295e+08	3.63374e+08	3.84238e+08	5.89397e+08	7.8934e+08	45.4604	45460415	2.32303e+06	7.46687e+06	9.29211e+06	2.25666e+07	6.17262e+07	8850.6	1186.95	2211.93	2765.83	4212.56	9326.92
2117	2224.56	2.22456e+09	2.2735e+08	4.14103e+08	5.19658e+08	7.95727e+08	1.38034e+09	4847.4	4.8474e+09	4.60019e+08	1.04389e+09	1.36236e+09	2.14086e+09	5.06021e+09	537.755	5.37755e+08	5.29957e+07	1.84504e+08	2.31611e+08	3.00309e+08	8.73448e+08	705.498	7.05498e+08	1.05578e+08	1.95705e+08	2.54932e+08	3.57934e+08	1.14848e+09	476.576	4.76576e+08	3.37464e+08	3.63556e+08	3.8443e+08	5.89692e+08	7.89734e+08	45.4209	4.54209e+07	2.32101e+06	7.46038e+06	9.28402e+06	2.25469e+07	6.16724e+07	8837.22	1185.73	2209.22	2762.28	4207.06	9313.88
2118	2221	2.221e+09	2.26987e+08	4.1344e+08	5.18827e+08	7.94453e+08	1.37813e+09	4838.63	4.83863e+09	4.59186e+08	1.042e+09	1.3599e+09	2.13698e+09	5.05105e+09	537.932	5.37932e+08	5.30132e+07	1.84565e+08	2.31687e+08	3.00408e+08	8.73736e+08	704.101	7.04101e+08	1.05369e+08	1.95318e+08	2.54427e+08	3.57226e+08	1.14621e+09	476.815	4.76815e+08	3.37632e+08	3.63738e+08	3.84622e+08	5.89986e+08	7.90129e+08	45.3813	4.53813e+07	2.31899e+06	7.45389e+06	9.27595e+06	2.25273e+07	6.16188e+07	8823.86	1184.51	2206.51	2758.74	4201.58	9300.87
2119	2217.45	2.21745e+09	2.26624e+08	4.12779e+08	5.17997e+08	7.93182e+08	1.37593e+09	4829.87	4.82987e+09	4.58355e+08	1.04011e+09	1.35744e+09	2.13311e+09	5.0419e+09	538.11	5.3811e+08	5.30307e+07	1.84625e+08	2.31764e+08	3.00507e+08	8.74025e+08	702.707	7.02707e+08	1.0516e+08	1.94931e+08	2.53923e+08	3.56518e+08	1.14394e+09	477.053	4.77053e+08	3.37801e+08	3.6392e+08	3.84815e+08	5.90281e+08	7.90524e+08	45.3419	4.53419e+07	2.31697e+06	7.4474e+06	9.26788e+06	2.25077e+07	6.15652e+07	8810.54	1183.29	2203.82	2755.2	4196.11	9287.88
2120	2213.9	2213900000	226260580	412117485	517167040	791912030	1373724950	4821.2	4821200000	457531880	1038245420	1354998260	2129282980	5032850680	538.3	538300000	53049465	184690730	231845810	300613635	874333775	701.3	701300000	104949545	194540620	253414755	3.55805e+08	1141646270	477.3	477300000	337976130	3.64108e+08	385014045	590587155	790933830	45.3	45300000	2.31483e+06	7440525	9.25932e+06	2.24869e+07	61508340	8797.3	1182.08	2201.14	2751.7	4190.69	9275
2121	2209.65	2209649312	2.25826e+08	4.11326e+08	5.16174e+08	7.90392e+08	1.37109e+09	4813.49	4813486080	4.568e+08	1.03658e+09	1.35283e+09	2.12588e+09	5.0248e+09	538.575	538574533	5.30765e+07	1.84785e+08	2.31964e+08	3.00767e+08	8.7478e+08	700.024	7.00024e+08	1.04759e+08	1.94187e+08	2.52954e+08	3.55157e+08	1.13957e+09	477.615	477615018	3.38199e+08	3.64349e+08	3.85268e+08	5.90977e+08	7.91456e+08	45.2629	45262854	2.31293e+06	7.43442e+06	9.25173e+06	2.24685e+07	6.14579e+07	8784.61	1180.97	2198.66	2748.44	4185.64	9263.15
2122	2205.41	2.20541e+09	2.25393e+08	4.10536e+08	5.15183e+08	7.88874e+08	1.36845e+09	4805.78	4.80578e+09	4.56069e+08	1.03493e+09	1.35067e+09	2.12247e+09	5.01676e+09	538.849	5.38849e+08	5.31036e+07	1.84879e+08	2.32082e+08	3.0092e+08	8.75226e+08	698.75	6.9875e+08	1.04568e+08	1.93833e+08	2.52493e+08	3.54511e+08	1.13749e+09	477.93	4.7793e+08	3.38422e+08	3.64589e+08	3.85522e+08	5.91367e+08	7.91978e+08	45.2257	4.52257e+07	2.31104e+06	7.42833e+06	9.24414e+06	2.24501e+07	6.14075e+07	8771.95	1179.87	2196.19	2745.19	4180.6	9251.32
2123	2201.17	2.20117e+09	2.2496e+08	4.09748e+08	5.14194e+08	7.87359e+08	1.36583e+09	4798.1	4.7981e+09	4.55339e+08	1.03327e+09	1.3485e+09	2.11908e+09	5.00873e+09	539.124	5.39124e+08	5.31307e+07	1.84973e+08	2.32201e+08	3.01074e+08	8.75672e+08	697.478	6.97478e+08	1.04378e+08	1.9348e+08	2.52034e+08	3.53865e+08	1.13542e+09	478.246	4.78246e+08	3.38646e+08	3.6483e+08	3.85777e+08	5.91757e+08	7.92501e+08	45.1887	4.51887e+07	2.30914e+06	7.42224e+06	9.23656e+06	2.24316e+07	6.13572e+07	8759.3	1178.76	2193.72	2741.95	4175.57	9239.51
2124	2196.95	2.19695e+09	2.24528e+08	4.08962e+08	5.13207e+08	7.85848e+08	1.36321e+09	4790.42	4.79042e+09	4.54611e+08	1.03162e+09	1.34635e+09	2.11569e+09	5.00072e+09	539.399	5.39399e+08	5.31578e+07	1.85068e+08	2.32319e+08	3.01227e+08	8.76119e+08	696.208	6.96208e+08	1.04188e+08	1.93128e+08	2.51575e+08	3.53221e+08	1.13336e+09	478.561	4.78561e+08	3.38869e+08	3.65071e+08	3.86031e+08	5.92148e+08	7.93024e+08	45.1516	4.51516e+07	2.30725e+06	7.41615e+06	9.22899e+06	2.24133e+07	6.13068e+07	8746.68	1177.66	2191.26	2738.71	4170.55	9227.73
2125	2192.8	2192800000	224104160	408189720	512238080	784364560	1360632400	4782.7	4782700000	453878230	1029954445	1344177835	2112279455	4992660530	539.7	539700000	53187435	185171070	232448790	301395465	876607725	695	695000000	104006750	192793000	251138250	3.52608e+08	1131390500	478.9	478900000	339109090	3.65329e+08	386304685	592566915	793585190	45.1	45100000	2.30461e+06	7407675	9.21844e+06	2.23876e+07	61236780	8734.2	1176.59	2188.84	2735.53	4165.6	9216.11
2126	2188.15	2188151264	2.23629e+08	4.07324e+08	5.11152e+08	7.82702e+08	1.35775e+09	4775.53	4775525950	4.53197e+08	1.02841e+09	1.34216e+09	2.10911e+09	4.98517e+09	540.045	5.40045e+08	5.32215e+07	1.8529e+08	2.32598e+08	3.01588e+08	8.77169e+08	693.881	693881050	1.03839e+08	1.92483e+08	2.50734e+08	3.52041e+08	1.12957e+09	479.283	479283120	3.3938e+08	3.65621e+08	3.86614e+08	5.93041e+08	7.9422e+08	45.0689	4.50689e+07	2.30302e+06	7.40256e+06	9.21208e+06	2.23722e+07	6.11945e+07	8721.96	1175.57	2186.53	2732.47	4160.85	9205.07
2127	2183.51	2.18351e+09	2.23155e+08	4.06461e+08	5.10068e+08	7.81042e+08	1.35487e+09	4768.36	4.76836e+09	4.52518e+08	1.02687e+09	1.34015e+09	2.10595e+09	4.97769e+09	540.391	5.40391e+08	5.32555e+07	1.85408e+08	2.32746e+08	3.01781e+08	8.7773e+08	692.764	6.92764e+08	1.03672e+08	1.92173e+08	2.5033e+08	3.51474e+08	1.12775e+09	479.667	4.79667e+08	3.39652e+08	3.65914e+08	3.86923e+08	5.93515e+08	7.94855e+08	45.0378	4.50378e+07	2.30143e+06	7.39746e+06	9.20572e+06	2.23568e+07	6.11523e+07	8709.73	1174.55	2184.22	2729.42	4156.12	9194.05
2128	2178.88	2.17888e+09	2.22682e+08	4.05599e+08	5.08987e+08	7.79387e+08	1.352e+09	4761.21	4.76121e+09	4.51839e+08	1.02533e+09	1.33814e+09	2.10279e+09	4.97023e+09	540.737	5.40737e+08	5.32896e+07	1.85527e+08	2.32895e+08	3.01975e+08	8.78292e+08	691.649	6.91649e+08	1.03505e+08	1.91863e+08	2.49927e+08	3.50908e+08	1.12593e+09	480.05	4.8005e+08	3.39924e+08	3.66206e+08	3.87233e+08	5.9399e+08	7.95491e+08	45.0067	4.50067e+07	2.29984e+06	7.39235e+06	9.19937e+06	2.23413e+07	6.11101e+07	8697.54	1173.54	2181.91	2726.38	4151.39	9183.05
2129	2174.26	2.17426e+09	2.2221e+08	4.04739e+08	5.07908e+08	7.77734e+08	1.34913e+09	4754.07	4.75407e+09	4.51161e+08	1.02379e+09	1.33613e+09	2.09963e+09	4.96277e+09	541.083	5.41083e+08	5.33237e+07	1.85646e+08	2.33044e+08	3.02168e+08	8.78854e+08	690.535	6.90535e+08	1.03339e+08	1.91554e+08	2.49525e+08	3.50343e+08	1.12412e+09	480.434	4.80434e+08	3.40196e+08	3.66499e+08	3.87542e+08	5.94465e+08	7.96128e+08	44.9757	4.49757e+07	2.29826e+06	7.38725e+06	9.19302e+06	2.23259e+07	6.10679e+07	8685.36	1172.53	2179.61	2723.34	4146.67	9172.07
2130	2169.7	2169700000	221743340	403889655	506841920	776101690	1346298850	4747	4747000000	450490300	1022266450	1334144350	2096512550	4955393300	541.4	541400000	53354970	185754340	233180980	302344830	879368950	689.4	689400000	103168710	191239560	249114690	3.49767e+08	1122274260	480.8	480800000	340454480	3.66778e+08	387837320	594917880	796733680	45	45000000	2.2995e+06	7391250	9.198e+06	2.2338e+07	61101000	8673.3	1171.51	2177.32	2720.32	4141.98	9161.17
2131	2164.88	2164883266	2.21251e+08	4.02993e+08	5.05717e+08	7.74379e+08	1.34331e+09	4740.5	4740496610	4.49873e+08	1.02087e+09	1.33232e+09	2.09364e+09	4.9486e+09	541.795	541795222	5.33939e+07	1.8589e+08	2.33351e+08	3.02566e+08	8.80011e+08	688.456	688455522	1.03027e+08	1.90978e+08	2.48773e+08	3.49288e+08	1.12074e+09	481.233	481232720	3.40761e+08	3.67108e+08	3.88186e+08	5.95453e+08	7.97451e+08	44.9793	44979300	2.29844e+06	7.38785e+06	9.19377e+06	2.23277e+07	6.10729e+07	8661.84	1170.6	2175.22	2717.54	4137.65	9151.19
2132	2160.08	2.16008e+09	2.2076e+08	4.02098e+08	5.04594e+08	7.7266e+08	1.34033e+09	4734	4.734e+09	4.49257e+08	1.01947e+09	1.33049e+09	2.09077e+09	4.94182e+09	542.191	5.42191e+08	5.34329e+07	1.86026e+08	2.33522e+08	3.02786e+08	8.80653e+08	687.512	6.87512e+08	1.02886e+08	1.90716e+08	2.48433e+08	3.48809e+08	1.1192e+09	481.666	4.81666e+08	3.41068e+08	3.67439e+08	3.88536e+08	5.95989e+08	7.98168e+08	44.9586	4.49586e+07	2.29738e+06	7.38445e+06	9.18954e+06	2.23175e+07	6.10448e+07	8650.41	1169.7	2173.13	2714.76	4133.33	9141.22
2133	2155.28	2.15528e+09	2.2027e+08	4.01206e+08	5.03474e+08	7.70944e+08	1.33735e+09	4727.52	4.72752e+09	4.48641e+08	1.01807e+09	1.32867e+09	2.08791e+09	4.93505e+09	542.587	5.42587e+08	5.34719e+07	1.86161e+08	2.33692e+08	3.03007e+08	8.81296e+08	686.57	6.8657e+08	1.02745e+08	1.90455e+08	2.48092e+08	3.48332e+08	1.11767e+09	482.099	4.82099e+08	3.41375e+08	3.67769e+08	3.88885e+08	5.96526e+08	7.98887e+08	44.9379	4.49379e+07	2.29633e+06	7.38105e+06	9.18531e+06	2.23072e+07	6.10167e+07	8638.99	1168.8	2171.04	2712	4129.02	9131.27
2134	2150.5	2.1505e+09	2.19781e+08	4.00315e+08	5.02356e+08	7.69233e+08	1.33438e+09	4721.04	4.72104e+09	4.48027e+08	1.01668e+09	1.32685e+09	2.08505e+09	4.92829e+09	542.983	5.42983e+08	5.35109e+07	1.86297e+08	2.33863e+08	3.03229e+08	8.8194e+08	685.63	6.8563e+08	1.02605e+08	1.90194e+08	2.47752e+08	3.47854e+08	1.11614e+09	482.533	4.82533e+08	3.41682e+08	3.681e+08	3.89235e+08	5.97062e+08	7.99606e+08	44.9173	4.49173e+07	2.29527e+06	7.37766e+06	9.18109e+06	2.22969e+07	6.09887e+07	8627.6	1167.9	2168.96	2709.24	4124.72	9121.35
2135	2145.7	2.1457e+09	219290540	399422055	5.01236e+08	7.67517e+08	1.33141e+09	4714.7	4714700000	447425030	1015310645	1325066435	2082247255	4921675330	543.4	543400000	53552070	186440540	234042380	303461730	882617450	684.4	684400000	102420460	189852560	247307940	3.4723e+08	1114134760	483	483000000	342012300	3.68457e+08	389611950	597640050	800379300	44.8	44800000	2.28928e+06	7358400	9.15712e+06	2.22387e+07	60829440	8616	1166.99	2166.84	2706.42	4120.33	9111.04
2136	2141.07	2.14107e+09	2.18817e+08	3.98559e+08	5.00153e+08	7.65859e+08	1.32853e+09	4709.28	4709278095	4.4691e+08	1.01414e+09	1.32354e+09	2.07985e+09	4.91602e+09	543.835	543834720	5.35949e+07	1.8659e+08	2.3423e+08	3.03704e+08	8.83324e+08	683.613	683612940	1.02303e+08	1.89634e+08	2.47024e+08	3.46831e+08	1.11285e+09	483.469	483468510	3.42344e+08	3.68814e+08	3.8999e+08	5.9822e+08	8.01156e+08	44.7897	44789696	2.28875e+06	7.35671e+06	9.15501e+06	2.22336e+07	6.08154e+07	8606.05	1166.26	2165.1	2704.09	4116.7	9102.69
2137	2136.44	2.13644e+09	2.18344e+08	3.97698e+08	4.99073e+08	7.64205e+08	1.32566e+09	4703.86	4.70386e+09	4.46397e+08	1.01298e+09	1.32202e+09	2.07746e+09	4.91036e+09	544.27	5.4427e+08	5.36378e+07	1.86739e+08	2.34417e+08	3.03947e+08	8.8403e+08	682.827	6.82827e+08	1.02185e+08	1.89416e+08	2.46739e+08	3.46432e+08	1.11157e+09	483.937	4.83937e+08	3.42676e+08	3.69172e+08	3.90368e+08	5.988e+08	8.01933e+08	44.7794	4.47794e+07	2.28823e+06	7.35502e+06	9.15291e+06	2.22285e+07	6.08015e+07	8596.12	1165.53	2163.36	2701.77	4113.07	9094.36
2138	2131.83	2.13183e+09	2.17873e+08	3.96839e+08	4.97995e+08	7.62554e+08	1.3228e+09	4698.45	4.69845e+09	4.45883e+08	1.01181e+09	1.3205e+09	2.07507e+09	4.90472e+09	544.705	5.44705e+08	5.36807e+07	1.86888e+08	2.34605e+08	3.04191e+08	8.84737e+08	682.042	6.82042e+08	1.02068e+08	1.89198e+08	2.46456e+08	3.46034e+08	1.1103e+09	484.407	4.84407e+08	3.43009e+08	3.6953e+08	3.90747e+08	5.99381e+08	8.02711e+08	44.7691	4.47691e+07	2.2877e+06	7.35332e+06	9.1508e+06	2.22234e+07	6.07875e+07	8586.2	1164.8	2161.62	2699.45	4109.45	9086.04
2139	2127.22	2.12722e+09	2.17402e+08	3.95982e+08	4.96919e+08	7.60907e+08	1.31994e+09	4693.05	4.69305e+09	4.4537e+08	1.01065e+09	1.31898e+09	2.07269e+09	4.89907e+09	545.141	5.45141e+08	5.37236e+07	1.87038e+08	2.34792e+08	3.04434e+08	8.85445e+08	681.257	6.81257e+08	1.0195e+08	1.88981e+08	2.46172e+08	3.45636e+08	1.10902e+09	484.877	4.84877e+08	3.43341e+08	3.69888e+08	3.91126e+08	5.99962e+08	8.03489e+08	44.7588	4.47588e+07	2.28717e+06	7.35163e+06	9.1487e+06	2.22183e+07	6.07735e+07	8576.3	1164.07	2159.89	2697.14	4105.84	9077.74
2140	2122.8	2.1228e+09	2.1695e+08	3.95159e+08	4.95886e+08	7.59326e+08	1.3172e+09	4687.6	4687600000	444853240	1009474660	1317449980	2070278540	4893385640	545.577	5.45577e+08	5.37666e+07	1.87187e+08	2.3498e+08	3.04678e+08	8.86154e+08	680.7	680700000	101866755	188826180	245970945	3.45353e+08	1108111530	485.3	485300000	343640930	3.70211e+08	391467245	600485955	804190630	44.8	44800000	2.28928e+06	7358400	9.15712e+06	2.22387e+07	60829440	8566.78	1163.37	2158.22	2694.91	4102.36	9069.87
2141	2118.55	2118554400	2.16516e+08	3.94369e+08	4.94894e+08	7.57807e+08	1.31456e+09	4683.38	4.68338e+09	4.44453e+08	1.00857e+09	1.31626e+09	2.06842e+09	4.88898e+09	546.046	5.46046e+08	5.38129e+07	1.87348e+08	2.35182e+08	3.0494e+08	8.86916e+08	680.06	680060142	1.01771e+08	1.88649e+08	2.4574e+08	3.45029e+08	1.10707e+09	485.78	4.8578e+08	3.43981e+08	3.70578e+08	3.91855e+08	6.0108e+08	8.04987e+08	44.7982	4.47982e+07	2.28919e+06	7.35811e+06	9.15675e+06	2.22378e+07	6.0827e+07	8558.62	1162.82	2156.87	2693.09	4099.51	9063.34
2142	2114.32	2.11432e+09	2.16083e+08	3.9358e+08	4.93905e+08	7.56291e+08	1.31193e+09	4679.17	4.67917e+09	4.44053e+08	1.00766e+09	1.31508e+09	2.06655e+09	4.88458e+09	546.516	5.46516e+08	5.38591e+07	1.8751e+08	2.35384e+08	3.05202e+08	8.87678e+08	679.421	6.79421e+08	1.01675e+08	1.88471e+08	2.45509e+08	3.44704e+08	1.10603e+09	486.261	4.86261e+08	3.44322e+08	3.70944e+08	3.92243e+08	6.01676e+08	8.05784e+08	44.7964	4.47964e+07	2.2891e+06	7.35781e+06	9.15639e+06	2.22369e+07	6.08246e+07	8550.48	1162.28	2155.52	2691.28	4096.66	9056.83
2143	2110.09	2.11009e+09	2.15651e+08	3.92793e+08	4.92917e+08	7.54779e+08	1.30931e+09	4674.95	4.67495e+09	4.43653e+08	1.00675e+09	1.3139e+09	2.06469e+09	4.88019e+09	546.986	5.46986e+08	5.39055e+07	1.87671e+08	2.35587e+08	3.05464e+08	8.88442e+08	678.782	6.78782e+08	1.0158e+08	1.88294e+08	2.45278e+08	3.4438e+08	1.10499e+09	486.743	4.86743e+08	3.44663e+08	3.71312e+08	3.92631e+08	6.02271e+08	8.06581e+08	44.7946	4.47946e+07	2.28901e+06	7.35752e+06	9.15602e+06	2.22361e+07	6.08221e+07	8542.35	1161.74	2154.18	2689.46	4093.82	9050.33
2144	2105.87	2.10587e+09	2.1522e+08	3.92007e+08	4.91931e+08	7.53269e+08	1.30669e+09	4670.75	4.67075e+09	4.43254e+08	1.00585e+09	1.31271e+09	2.06284e+09	4.87579e+09	547.456	5.47456e+08	5.39518e+07	1.87832e+08	2.35789e+08	3.05727e+08	8.89206e+08	678.144	6.78144e+08	1.01484e+08	1.88117e+08	2.45047e+08	3.44056e+08	1.10395e+09	487.225	4.87225e+08	3.45004e+08	3.71679e+08	3.9302e+08	6.02867e+08	8.0738e+08	44.7928	4.47928e+07	2.28891e+06	7.35722e+06	9.15565e+06	2.22352e+07	6.08197e+07	8534.23	1161.2	2152.84	2687.66	4090.99	9043.84
2145	2101.5	2101500000	214773300	391194225	490910400	751706550	1303980750	4666.7	4666700000	442869830	1004973845	1311576035	2061048055	4871568130	547.9	547900000	53995545	187984490	235980530	305974755	889926575	677.5	677500000	101387875	187938500	244814625	3.4373e+08	1102902250	487.7	487700000	345340370	3.72042e+08	393403205	603455595	808167670	44.8	44800000	2.28928e+06	7358400	9.15712e+06	2.22387e+07	60829440	8526.1	1160.66	2151.49	2685.84	4088.15	9037.37
2146	2097.8	2097801360	2.14395e+08	3.90506e+08	4.90046e+08	7.50384e+08	1.30169e+09	4663.53	4663526644	4.42569e+08	1.00429e+09	1.31068e+09	2.05965e+09	4.86826e+09	548.393	548393110	5.40441e+07	1.88154e+08	2.36193e+08	3.0625e+08	8.90728e+08	676.992	676991875	1.01312e+08	1.87798e+08	2.44631e+08	3.43472e+08	1.10208e+09	488.168	488168192	3.45672e+08	3.72399e+08	3.93781e+08	6.04035e+08	8.08944e+08	44.8004	4.48004e+07	2.2893e+06	7.35847e+06	9.15721e+06	2.22389e+07	6.083e+07	8519.68	1160.28	2150.5	2684.49	4086.03	9032.52
2147	2094.11	2.09411e+09	2.14018e+08	3.89818e+08	4.89184e+08	7.49063e+08	1.29939e+09	4660.36	4.66036e+09	4.42268e+08	1.00361e+09	1.30979e+09	2.05825e+09	4.86495e+09	548.887	5.48887e+08	5.40928e+07	1.88323e+08	2.36405e+08	3.06526e+08	8.91529e+08	676.484	6.76484e+08	1.01236e+08	1.87657e+08	2.44448e+08	3.43214e+08	1.10125e+09	488.637	4.88637e+08	3.46004e+08	3.72757e+08	3.94159e+08	6.04615e+08	8.0972e+08	44.8009	4.48009e+07	2.28933e+06	7.35855e+06	9.1573e+06	2.22392e+07	6.08307e+07	8513.27	1159.91	2149.52	2683.15	4083.9	9027.67
2148	2090.42	2.09042e+09	2.13641e+08	3.89132e+08	4.88323e+08	7.47745e+08	1.29711e+09	4657.19	4.65719e+09	4.41967e+08	1.00293e+09	1.3089e+09	2.05685e+09	4.86164e+09	549.381	5.49381e+08	5.41415e+07	1.88493e+08	2.36618e+08	3.06802e+08	8.92332e+08	675.977	6.75977e+08	1.0116e+08	1.87516e+08	2.44264e+08	3.42957e+08	1.10042e+09	489.106	4.89106e+08	3.46336e+08	3.73114e+08	3.94537e+08	6.05195e+08	8.10497e+08	44.8013	4.48013e+07	2.28935e+06	7.35862e+06	9.15739e+06	2.22394e+07	6.08313e+07	8506.87	1159.53	2148.54	2681.8	4081.78	9022.83
2149	2086.74	2.08674e+09	2.13265e+08	3.88447e+08	4.87464e+08	7.46428e+08	1.29482e+09	4654.02	4.65402e+09	4.41666e+08	1.00224e+09	1.30801e+09	2.05545e+09	4.85833e+09	549.875	5.49875e+08	5.41902e+07	1.88662e+08	2.36831e+08	3.07078e+08	8.93135e+08	675.47	6.7547e+08	1.01084e+08	1.87375e+08	2.44081e+08	3.427e+08	1.0996e+09	489.575	4.89575e+08	3.46668e+08	3.73473e+08	3.94916e+08	6.05776e+08	8.11276e+08	44.8018	4.48018e+07	2.28937e+06	7.35869e+06	9.15749e+06	2.22396e+07	6.08319e+07	8500.49	1159.16	2147.56	2680.46	4079.67	9018
2150	2083.1	2083100000	212892820	387769065	486612160	745124870	1292563550	4650.8	4650800000	441360920	1001549780	1307107340	2054025820	4854970120	550.37	5.5037e+08	5.4239e+07	1.88832e+08	2.37044e+08	3.07354e+08	8.93938e+08	675	675000000	101013750	187245000	243911250	3.42461e+08	1098832500	490.1	490100000	347039810	3.73873e+08	395339165	606425235	812144710	44.8	44800000	2.28928e+06	7358400	9.15712e+06	2.22387e+07	60829440	8494.17	1158.84	2146.63	2679.17	4077.63	9013.28
2151	2079.91	2.07991e+09	2.12567e+08	3.87176e+08	4.85868e+08	7.43985e+08	1.29059e+09	4648.47	4648474600	4.4114e+08	1.00105e+09	1.30645e+09	2.053e+09	4.85254e+09	550.871	5.50871e+08	5.42883e+07	1.89004e+08	2.3726e+08	3.07634e+08	8.94752e+08	674.629	674628750	1.00958e+08	1.87142e+08	2.43777e+08	3.42273e+08	1.09823e+09	490.536	4.90536e+08	3.47349e+08	3.74206e+08	3.95691e+08	6.06965e+08	8.12868e+08	44.8013	44801344	2.28935e+06	7.35862e+06	9.15739e+06	2.22394e+07	6.08313e+07	8489.22	1158.59	2145.93	2678.21	4076.09	9009.81
2152	2076.73	2.07673e+09	2.12242e+08	3.86583e+08	4.85124e+08	7.42847e+08	1.28861e+09	4646.15	4.64615e+09	4.4092e+08	1.00055e+09	1.3058e+09	2.05197e+09	4.85012e+09	551.372	5.51372e+08	5.43377e+07	1.89176e+08	2.37476e+08	3.07914e+08	8.95566e+08	674.258	6.74258e+08	1.00903e+08	1.87039e+08	2.43643e+08	3.42085e+08	1.09762e+09	490.973	4.90973e+08	3.47658e+08	3.74539e+08	3.96043e+08	6.07505e+08	8.13591e+08	44.8027	4.48027e+07	2.28942e+06	7.35884e+06	9.15767e+06	2.22401e+07	6.08331e+07	8484.29	1158.35	2145.24	2677.24	4074.56	9006.34
2153	2073.55	2.07355e+09	2.11917e+08	3.85992e+08	4.84382e+08	7.4171e+08	1.28664e+09	4643.83	4.64383e+09	4.40699e+08	1.00005e+09	1.30515e+09	2.05095e+09	4.84769e+09	551.874	5.51874e+08	5.43872e+07	1.89348e+08	2.37692e+08	3.08194e+08	8.96381e+08	673.887	6.73887e+08	1.00847e+08	1.86936e+08	2.43509e+08	3.41896e+08	1.09702e+09	491.41	4.9141e+08	3.47967e+08	3.74872e+08	3.96396e+08	6.08046e+08	8.14315e+08	44.804	4.4804e+07	2.28949e+06	7.35906e+06	9.15794e+06	2.22407e+07	6.08349e+07	8479.35	1158.11	2144.56	2676.28	4073.03	9002.88
2154	2070.38	2.07038e+09	2.11593e+08	3.85401e+08	4.83641e+08	7.40575e+08	1.28467e+09	4641.51	4.64151e+09	4.40479e+08	9.99548e+08	1.3045e+09	2.04992e+09	4.84527e+09	552.376	5.52376e+08	5.44367e+07	1.8952e+08	2.37908e+08	3.08474e+08	8.97197e+08	673.516	6.73516e+08	1.00792e+08	1.86833e+08	2.43375e+08	3.41708e+08	1.09642e+09	491.847	4.91847e+08	3.48277e+08	3.75206e+08	3.96748e+08	6.08587e+08	8.1504e+08	44.8054	4.48054e+07	2.28955e+06	7.35928e+06	9.15822e+06	2.22414e+07	6.08367e+07	8474.43	1157.87	2143.87	2675.33	4071.51	8999.43
2155	2067.2	2.0672e+09	211267840	3.84809e+08	4.82898e+08	7.39437e+08	1.2827e+09	4639.1	4639100000	440250590	999030185	1303819055	2048858515	4842756490	552.9	552900000	54488295	189699990	238134030	308767005	898047825	673.1	673100000	100729415	186717940	243224685	3.41497e+08	1095739490	492.3	492300000	348597630	3.75551e+08	397113795	609147405	815790330	44.8	44800000	2.28928e+06	7358400	9.15712e+06	2.22387e+07	60829440	8469.4	1157.62	2143.17	2674.35	4069.95	8995.86
2156	2064.47	2.06447e+09	2.10989e+08	3.84301e+08	4.8226e+08	7.38461e+08	1.281e+09	4637.57	4.63757e+09	4.40105e+08	9.98701e+08	1.30339e+09	2.04818e+09	4.84116e+09	553.387	5.53387e+08	5.45362e+07	1.89867e+08	2.38344e+08	3.09039e+08	8.98838e+08	672.858	6.72858e+08	1.00693e+08	1.86651e+08	2.43137e+08	3.41374e+08	1.09535e+09	492.704	492703686	3.48883e+08	3.75859e+08	3.97439e+08	6.09647e+08	8.16459e+08	44.804	44804032	2.28949e+06	7.35906e+06	9.15794e+06	2.22407e+07	6.08349e+07	8465.79	1157.5	2142.74	2673.73	4068.94	8993.64
2157	2061.75	2.06175e+09	2.1071e+08	3.83794e+08	4.81624e+08	7.37487e+08	1.27931e+09	4636.04	4.63604e+09	4.3996e+08	9.98371e+08	1.30296e+09	2.04751e+09	4.83956e+09	553.874	5.53874e+08	5.45842e+07	1.90034e+08	2.38553e+08	3.09311e+08	8.99629e+08	672.615	6.72615e+08	1.00657e+08	1.86584e+08	2.4305e+08	3.41251e+08	1.09495e+09	493.108	4.93108e+08	3.4917e+08	3.76167e+08	3.97765e+08	6.10147e+08	8.17129e+08	44.8081	4.48081e+07	2.28969e+06	7.35972e+06	9.15877e+06	2.22427e+07	6.08404e+07	8462.19	1157.37	2142.31	2673.11	4067.94	8991.42
2158	2059.02	2.05902e+09	2.10432e+08	3.83287e+08	4.80988e+08	7.36513e+08	1.27762e+09	4634.51	4.63451e+09	4.39815e+08	9.98041e+08	1.30253e+09	2.04683e+09	4.83796e+09	554.361	5.54361e+08	5.46323e+07	1.90201e+08	2.38763e+08	3.09583e+08	9.00421e+08	672.373	6.72373e+08	1.00621e+08	1.86516e+08	2.42962e+08	3.41129e+08	1.09456e+09	493.512	4.93512e+08	3.49456e+08	3.76476e+08	3.98091e+08	6.10647e+08	8.17799e+08	44.8121	4.48121e+07	2.2899e+06	7.36039e+06	9.15959e+06	2.22447e+07	6.08459e+07	8458.59	1157.25	2141.88	2672.49	4066.95	8989.21
2159	2056.31	2.05631e+09	2.10155e+08	3.82782e+08	4.80353e+08	7.35541e+08	1.27594e+09	4632.98	4.63298e+09	4.3967e+08	9.97712e+08	1.3021e+09	2.04616e+09	4.83637e+09	554.849	5.54849e+08	5.46803e+07	1.90369e+08	2.38973e+08	3.09855e+08	9.01213e+08	672.131	6.72131e+08	1.00584e+08	1.86449e+08	2.42875e+08	3.41006e+08	1.09416e+09	493.917	4.93917e+08	3.49742e+08	3.76784e+08	3.98418e+08	6.11148e+08	8.18469e+08	44.8161	4.48161e+07	2.2901e+06	7.36105e+06	9.16042e+06	2.22467e+07	6.08513e+07	8455	1157.12	2141.46	2671.88	4065.95	8987
2160	2053.7	2.0537e+09	209888140	3.82296e+08	4.79744e+08	7.34608e+08	1.27432e+09	4631.5	4631500000	439529350	997393525	1301683075	2045501975	4834822850	555.4	555400000	54734670	190557740	239210780	310163130	902108450	671.9	671900000	100549835	186385060	242791065	3.40888e+08	1093786010	494.3	494300000	350013830	3.77077e+08	398727095	611622105	819104530	44.8	44800000	2.28928e+06	7358400	9.15712e+06	2.22387e+07	60829440	8451.6	1157.01	2141.07	2671.31	4065.02	8984.97
2161	2051.34	2051338245	2.09647e+08	3.81857e+08	4.79193e+08	7.33764e+08	1.27286e+09	4630.81	4630805275	4.39463e+08	9.97244e+08	1.30149e+09	2.0452e+09	4.8341e+09	555.878	555877644	5.47817e+07	1.90722e+08	2.39417e+08	3.1043e+08	9.02884e+08	671.786	6.71786e+08	1.00533e+08	1.86353e+08	2.4275e+08	3.40831e+08	1.0936e+09	494.686	494685554	3.50287e+08	3.77371e+08	3.99038e+08	6.12099e+08	8.19743e+08	44.8076	4.48076e+07	2.28967e+06	7.35965e+06	9.15868e+06	2.22425e+07	6.08398e+07	8449.3	1157	2140.91	2671.04	4064.56	8984.02
2162	2048.98	2.04898e+09	2.09406e+08	3.81417e+08	4.78642e+08	7.3292e+08	1.27139e+09	4630.11	4.63011e+09	4.39398e+08	9.97094e+08	1.30129e+09	2.04489e+09	4.83337e+09	556.356	5.56356e+08	5.48289e+07	1.90886e+08	2.39622e+08	3.10697e+08	9.03661e+08	671.672	6.71672e+08	1.00516e+08	1.86322e+08	2.42709e+08	3.40773e+08	1.09341e+09	495.071	4.95071e+08	3.5056e+08	3.77665e+08	3.99349e+08	6.12577e+08	8.20383e+08	44.8152	4.48152e+07	2.29006e+06	7.3609e+06	9.16023e+06	2.22463e+07	6.08501e+07	8447	1157	2140.75	2670.77	4064.1	8983.07
2163	2046.62	2.04662e+09	2.09165e+08	3.80979e+08	4.78091e+08	7.32077e+08	1.26993e+09	4629.42	4.62942e+09	4.39332e+08	9.96945e+08	1.3011e+09	2.04458e+09	4.83265e+09	556.834	5.56834e+08	5.4876e+07	1.9105e+08	2.39828e+08	3.10964e+08	9.04438e+08	671.557	6.71557e+08	1.00499e+08	1.8629e+08	2.42667e+08	3.40715e+08	1.09323e+09	495.458	4.95458e+08	3.50834e+08	3.7796e+08	3.99661e+08	6.13054e+08	8.21023e+08	44.8229	4.48229e+07	2.29045e+06	7.36215e+06	9.16179e+06	2.22501e+07	6.08605e+07	8444.71	1156.99	2140.59	2670.51	4063.64	8982.13
2164	2044.27	2.04427e+09	2.08924e+08	3.80541e+08	4.77541e+08	7.31235e+08	1.26847e+09	4628.72	4.62872e+09	4.39266e+08	9.96795e+08	1.3009e+09	2.04427e+09	4.83192e+09	557.313	5.57313e+08	5.49232e+07	1.91214e+08	2.40035e+08	3.11231e+08	9.05216e+08	671.443	6.71443e+08	1.00481e+08	1.86258e+08	2.42626e+08	3.40657e+08	1.09304e+09	495.844	4.95844e+08	3.51107e+08	3.78255e+08	3.99973e+08	6.13533e+08	8.21663e+08	44.8305	4.48305e+07	2.29084e+06	7.3634e+06	9.16335e+06	2.22538e+07	6.08708e+07	8442.42	1156.99	2140.43	2670.24	4063.18	8981.18
2165	2041.9	2041900000	208682180	380099685	476987840	730387630	1266998950	4627.9	4627900000	439187710	996618265	1300671295	2043912035	4831064810	557.8	557800000	54971190	191381180	240244460	311503410	906006650	671.3	671300000	100460045	186218620	242574255	3.40584e+08	1092809270	496.2	496200000	351359220	3.78526e+08	400259730	613973070	822253020	44.9	44900000	2.29439e+06	7374825	9.17756e+06	2.22884e+07	60965220	8440	1156.95	2140.22	2669.92	4062.65	8980.1
2166	2039.82	2039817262	2.08469e+08	3.79712e+08	4.76501e+08	7.29643e+08	1.26571e+09	4627.95	4627946279	4.39192e+08	9.96628e+08	1.30068e+09	2.04393e+09	4.83111e+09	558.269	558268552	5.50174e+07	1.91542e+08	2.40446e+08	3.11765e+08	9.06768e+08	671.307	671306713	1.00461e+08	1.8622e+08	2.42577e+08	3.40587e+08	1.09282e+09	496.582	496582074	3.5163e+08	3.78818e+08	4.00568e+08	6.14446e+08	8.22886e+08	44.9117	44911674	2.29499e+06	7.37674e+06	9.17995e+06	2.22942e+07	6.09811e+07	8438.83	1157.06	2140.3	2669.96	4062.67	8980.27
2167	2037.74	2.03774e+09	2.08257e+08	3.79325e+08	4.76015e+08	7.28898e+08	1.26442e+09	4627.99	4.62799e+09	4.39196e+08	9.96638e+08	1.3007e+09	2.04395e+09	4.83116e+09	558.737	5.58737e+08	5.50636e+07	1.91703e+08	2.40648e+08	3.12027e+08	9.07529e+08	671.313	6.71313e+08	1.00462e+08	1.86222e+08	2.42579e+08	3.40591e+08	1.09283e+09	496.964	4.96964e+08	3.51901e+08	3.79109e+08	4.00876e+08	6.14919e+08	8.2352e+08	44.9234	4.49234e+07	2.29558e+06	7.37866e+06	9.18233e+06	2.23e+07	6.09969e+07	8437.67	1157.17	2140.38	2670	4062.69	8980.45
2168	2035.66	2.03566e+09	2.08044e+08	3.78938e+08	4.7553e+08	7.28155e+08	1.26313e+09	4628.04	4.62804e+09	4.39201e+08	9.96648e+08	1.30071e+09	2.04397e+09	4.83121e+09	559.207	5.59207e+08	5.51098e+07	1.91864e+08	2.4085e+08	3.12289e+08	9.08292e+08	671.32	6.7132e+08	1.00463e+08	1.86224e+08	2.42582e+08	3.40594e+08	1.09284e+09	497.347	4.97347e+08	3.52171e+08	3.79401e+08	4.01185e+08	6.15392e+08	8.24154e+08	44.935	4.4935e+07	2.29618e+06	7.38058e+06	9.18472e+06	2.23057e+07	6.10128e+07	8436.51	1157.29	2140.46	2670.04	4062.71	8980.64
2169	2033.58	2.03358e+09	2.07832e+08	3.78551e+08	4.75045e+08	7.27412e+08	1.26184e+09	4628.09	4.62809e+09	4.39205e+08	9.96658e+08	1.30072e+09	2.04399e+09	4.83126e+09	559.677	5.59677e+08	5.51561e+07	1.92025e+08	2.41053e+08	3.12551e+08	9.09055e+08	671.327	6.71327e+08	1.00464e+08	1.86226e+08	2.42584e+08	3.40598e+08	1.09285e+09	497.73	4.9773e+08	3.52443e+08	3.79693e+08	4.01494e+08	6.15866e+08	8.24788e+08	44.9467	4.49467e+07	2.29678e+06	7.3825e+06	9.18711e+06	2.23115e+07	6.10286e+07	8435.35	1157.4	2140.54	2670.09	4062.73	8980.82
2170	2031.5	2031500000	207619300	378163725	474558400	726667550	1260545750	4628	4628000000	439197200	996639800	1300699400	2043956200	4831169200	560.1	560100000	55197855	1.9217e+08	241235070	312787845	909742425	671.4	671400000	100475010	186246360	242610390	3.40635e+08	1092972060	498.1	498100000	352704610	3.79976e+08	401792365	616324035	825401510	44.9	44900000	2.29439e+06	7374825	9.17756e+06	2.22884e+07	60965220	8434	1157.49	2140.57	2670.07	4062.66	8980.8
2171	2029.81	2029813855	2.07447e+08	3.7785e+08	4.74165e+08	7.26064e+08	1.2595e+09	4628.65	4628647920	4.39259e+08	9.96779e+08	1.30088e+09	2.04424e+09	4.83185e+09	560.57	5.6057e+08	5.52442e+07	1.92332e+08	2.41438e+08	3.13051e+08	9.10507e+08	671.521	671520852	1.00493e+08	1.8628e+08	2.42654e+08	3.40696e+08	1.09317e+09	498.489	498488518	3.5298e+08	3.80272e+08	4.02106e+08	6.16805e+08	8.26045e+08	44.9139	44913919	2.2951e+06	7.37711e+06	9.18041e+06	2.22953e+07	6.09841e+07	8433.96	1157.72	2140.89	2670.42	4063.15	8982.05
2172	2028.13	2.02813e+09	2.07275e+08	3.77536e+08	4.73771e+08	7.25462e+08	1.25845e+09	4629.3	4.6293e+09	4.3932e+08	9.96919e+08	1.30106e+09	2.04453e+09	4.83252e+09	561.041	5.61041e+08	5.52906e+07	1.92493e+08	2.41641e+08	3.13314e+08	9.11271e+08	671.642	6.71642e+08	1.00511e+08	1.86313e+08	2.42698e+08	3.40757e+08	1.09337e+09	498.877	4.98877e+08	3.53255e+08	3.80569e+08	4.02419e+08	6.17286e+08	8.2669e+08	44.9278	4.49278e+07	2.29581e+06	7.3794e+06	9.18325e+06	2.23022e+07	6.1003e+07	8433.91	1157.95	2141.21	2670.78	4063.65	8983.31
2173	2026.45	2.02645e+09	2.07103e+08	3.77223e+08	4.73378e+08	7.2486e+08	1.25741e+09	4629.94	4.62994e+09	4.39382e+08	9.97058e+08	1.30125e+09	2.04481e+09	4.8332e+09	561.513	5.61513e+08	5.53371e+07	1.92655e+08	2.41843e+08	3.13577e+08	9.12037e+08	671.763	6.71763e+08	1.00529e+08	1.86347e+08	2.42741e+08	3.40819e+08	1.09356e+09	499.266	4.99266e+08	3.53531e+08	3.80865e+08	4.02733e+08	6.17767e+08	8.27334e+08	44.9418	4.49418e+07	2.29652e+06	7.38169e+06	9.1861e+06	2.23091e+07	6.10219e+07	8433.87	1158.18	2141.53	2671.13	4064.15	8984.56
2174	2024.76	2.02476e+09	2.06931e+08	3.7691e+08	4.72985e+08	7.24258e+08	1.25637e+09	4630.59	4.63059e+09	4.39443e+08	9.97198e+08	1.30143e+09	2.0451e+09	4.83388e+09	561.984	5.61984e+08	5.53836e+07	1.92817e+08	2.42047e+08	3.1384e+08	9.12803e+08	671.884	6.71884e+08	1.00547e+08	1.8638e+08	2.42785e+08	3.4088e+08	1.09376e+09	499.656	4.99656e+08	3.53806e+08	3.81162e+08	4.03047e+08	6.18249e+08	8.2798e+08	44.9557	4.49557e+07	2.29724e+06	7.38397e+06	9.18895e+06	2.2316e+07	6.10409e+07	8433.84	1158.41	2141.85	2671.48	4064.64	8985.82
2175	2023.1	2023100000	206760820	376600065	472596160	723662870	1255333550	4631.4	4631400000	439519860	997371990	1301654970	2045457810	4834718460	562.5	562500000	55434375	1.92994e+08	242268750	314128125	913640625	672	672000000	100564800	186412800	242827200	3.40939e+08	1093948800	500.1	500100000	354120810	3.81501e+08	403405665	618798735	828715710	45	45000000	2.2995e+06	7391250	9.198e+06	2.2338e+07	61101000	8434.1	1158.7	2142.27	2671.95	4065.32	8987.46
2176	2021.83	2021825447	2.06631e+08	3.76363e+08	4.72298e+08	7.23207e+08	1.25454e+09	4632.6	4.6326e+09	4.39634e+08	9.97631e+08	1.30199e+09	2.04599e+09	4.83598e+09	562.967	562966875	5.54804e+07	1.93154e+08	2.4247e+08	3.14389e+08	9.14399e+08	672.222	672221760	1.00598e+08	1.86474e+08	2.42907e+08	3.41052e+08	1.09431e+09	500.48	500480076	3.5439e+08	3.81791e+08	4.03712e+08	6.19269e+08	8.29346e+08	45.0153	45015300	2.30028e+06	7.39376e+06	9.20113e+06	2.23456e+07	6.11218e+07	8435.11	1159.03	2142.81	2672.58	4066.25	8989.69
2177	2020.55	2.02055e+09	2.065e+08	3.76126e+08	4.72001e+08	7.22751e+08	1.25375e+09	4633.81	4.63381e+09	4.39748e+08	9.97891e+08	1.30233e+09	2.04652e+09	4.83723e+09	563.434	5.63434e+08	5.55264e+07	1.93314e+08	2.42671e+08	3.1465e+08	9.15158e+08	672.444	6.72444e+08	1.00631e+08	1.86536e+08	2.42987e+08	3.41164e+08	1.09467e+09	500.86	5.0086e+08	3.54659e+08	3.82081e+08	4.04019e+08	6.1974e+08	8.29976e+08	45.0306	4.50306e+07	2.30106e+06	7.39628e+06	9.20426e+06	2.23532e+07	6.11426e+07	8436.13	1159.37	2143.34	2673.21	4067.18	8991.93
2178	2019.28	2.01928e+09	2.0637e+08	3.75889e+08	4.71704e+08	7.22296e+08	1.25296e+09	4635.01	4.63501e+09	4.39863e+08	9.9815e+08	1.30267e+09	2.04705e+09	4.83849e+09	563.902	5.63902e+08	5.55725e+07	1.93475e+08	2.42873e+08	3.14911e+08	9.15917e+08	672.665	6.72665e+08	1.00664e+08	1.86597e+08	2.43068e+08	3.41277e+08	1.09503e+09	501.241	5.01241e+08	3.54929e+08	3.82372e+08	4.04326e+08	6.20211e+08	8.30607e+08	45.0459	4.50459e+07	2.30185e+06	7.39879e+06	9.20739e+06	2.23608e+07	6.11633e+07	8437.15	1159.7	2143.88	2673.85	4068.11	8994.17
2179	2018.01	2.01801e+09	2.0624e+08	3.75652e+08	4.71406e+08	7.21841e+08	1.25217e+09	4636.22	4.63622e+09	4.39977e+08	9.9841e+08	1.30301e+09	2.04759e+09	4.83975e+09	564.37	5.6437e+08	5.56186e+07	1.93635e+08	2.43074e+08	3.15172e+08	9.16678e+08	672.887	6.72887e+08	1.00698e+08	1.86659e+08	2.43148e+08	3.41389e+08	1.09539e+09	501.622	5.01622e+08	3.55199e+08	3.82662e+08	4.04633e+08	6.20682e+08	8.31238e+08	45.0612	4.50612e+07	2.30263e+06	7.40131e+06	9.21052e+06	2.23684e+07	6.11841e+07	8438.17	1160.03	2144.42	2674.48	4069.04	8996.41
2180	2016.7	2016700000	206106740	375408705	471101120	721373590	1251362350	4637.3	4637300000	440079770	998642555	1303313165	2048063545	4840877470	564.8	564800000	55661040	1.93783e+08	243259360	315412560	917376400	673.1	673100000	100729415	186717940	243224685	3.41497e+08	1095739490	502	502000000	355466200	3.82951e+08	404938300	621149700	831864200	45.1	45100000	2.30461e+06	7407675	9.21844e+06	2.23876e+07	61236780	8439	1160.35	2144.91	2675.06	4069.88	8998.46
2181	2015.81	2015812652	2.06016e+08	3.75244e+08	4.70894e+08	7.21056e+08	1.25081e+09	4638.92	4638923055	4.40234e+08	9.98992e+08	1.30377e+09	2.04878e+09	4.84257e+09	565.257	565257488	5.57061e+07	1.9394e+08	2.43456e+08	3.15668e+08	9.18119e+08	673.403	673402895	1.00775e+08	1.86802e+08	2.43334e+08	3.41651e+08	1.09623e+09	502.361	502361440	3.55722e+08	3.83226e+08	4.0523e+08	6.21597e+08	8.32463e+08	45.1171	4.51171e+07	2.30549e+06	7.41049e+06	9.22194e+06	2.23961e+07	6.126e+07	8440.87	1160.76	2145.61	2675.91	4071.15	9001.46
2182	2014.93	2.01493e+09	2.05925e+08	3.75078e+08	4.70687e+08	7.20739e+08	1.25026e+09	4640.55	4.64055e+09	4.40388e+08	9.99342e+08	1.30423e+09	2.0495e+09	4.84427e+09	565.715	5.65715e+08	5.57512e+07	1.94097e+08	2.43654e+08	3.15924e+08	9.18863e+08	673.706	6.73706e+08	1.0082e+08	1.86886e+08	2.43444e+08	3.41805e+08	1.09673e+09	502.723	5.02723e+08	3.55978e+08	3.83502e+08	4.05522e+08	6.22044e+08	8.33063e+08	45.1343	4.51343e+07	2.30636e+06	7.41331e+06	9.22545e+06	2.24047e+07	6.12833e+07	8442.75	1161.17	2146.32	2676.76	4072.41	9004.46
2183	2014.04	2.01404e+09	2.05835e+08	3.74913e+08	4.7048e+08	7.20422e+08	1.24971e+09	4642.17	4.64217e+09	4.40542e+08	9.99691e+08	1.30468e+09	2.05021e+09	4.84596e+09	566.174	5.66174e+08	5.57964e+07	1.94254e+08	2.43851e+08	3.1618e+08	9.19607e+08	674.009	6.74009e+08	1.00865e+08	1.8697e+08	2.43553e+08	3.41959e+08	1.09722e+09	503.085	5.03085e+08	3.56235e+08	3.83778e+08	4.05814e+08	6.22492e+08	8.33662e+08	45.1514	4.51514e+07	2.30724e+06	7.41612e+06	9.22895e+06	2.24132e+07	6.13066e+07	8444.63	1161.58	2147.02	2677.61	4073.68	9007.47
2184	2013.15	2.01315e+09	2.05744e+08	3.74748e+08	4.70273e+08	7.20105e+08	1.24916e+09	4643.8	4.6438e+09	4.40696e+08	1.00004e+09	1.30514e+09	2.05093e+09	4.84766e+09	566.632	5.66632e+08	5.58416e+07	1.94411e+08	2.44048e+08	3.16436e+08	9.20352e+08	674.312	6.74312e+08	1.00911e+08	1.87054e+08	2.43663e+08	3.42112e+08	1.09771e+09	503.447	5.03447e+08	3.56491e+08	3.84055e+08	4.06106e+08	6.22941e+08	8.34263e+08	45.1686	4.51686e+07	2.30812e+06	7.41894e+06	9.23246e+06	2.24217e+07	6.13299e+07	8446.51	1161.99	2147.73	2678.46	4074.95	9010.48
2185	2012.2	2012200000	205646840	374571030	470049920	719763940	1248570100	4645.4	4645400000	440848460	1000386890	1305589670	2051640910	4849333060	567.1	567100000	55887705	1.94572e+08	244249970	316696995	921112175	674.6	674600000	100953890	187134040	243766710	3.42258e+08	1098181340	503.8	503800000	356740780	3.84324e+08	406390270	623376930	834846980	45.1	45100000	2.30461e+06	7407675	9.21844e+06	2.23876e+07	61236780	8448.2	1162.38	2148.4	2679.26	4076.12	9013.28
2186	2011.64	2011636584	2.05589e+08	3.74466e+08	4.69918e+08	7.19562e+08	1.24822e+09	4647.44	4647443976	4.41042e+08	1.00083e+09	1.30616e+09	2.05254e+09	4.85147e+09	567.548	567548009	5.59319e+07	1.94726e+08	2.44443e+08	3.16947e+08	9.2184e+08	674.971	674971030	1.01009e+08	1.87237e+08	2.43901e+08	3.42447e+08	1.09879e+09	504.143	504142584	3.56983e+08	3.84585e+08	4.06667e+08	6.23801e+08	8.35415e+08	45.1194	45119393	2.3056e+06	7.41086e+06	9.2224e+06	2.23973e+07	6.12631e+07	8450.86	1162.86	2149.25	2680.32	4077.7	9016.99
2187	2011.07	2.01107e+09	2.05532e+08	3.74361e+08	4.69787e+08	7.19361e+08	1.24787e+09	4649.49	4.64949e+09	4.41236e+08	1.00127e+09	1.30674e+09	2.05345e+09	4.8536e+09	567.996	5.67996e+08	5.5976e+07	1.9488e+08	2.44636e+08	3.17198e+08	9.22568e+08	675.342	6.75342e+08	1.01065e+08	1.8734e+08	2.44035e+08	3.42635e+08	1.09939e+09	504.485	5.04485e+08	3.57226e+08	3.84847e+08	4.06943e+08	6.24225e+08	8.35983e+08	45.1388	4.51388e+07	2.30659e+06	7.41405e+06	9.22637e+06	2.24069e+07	6.12895e+07	8453.53	1163.34	2150.11	2681.37	4079.27	9020.7
2188	2010.51	2.01051e+09	2.05474e+08	3.74256e+08	4.69655e+08	7.1916e+08	1.24752e+09	4651.53	4.65153e+09	4.41431e+08	1.00171e+09	1.30731e+09	2.05435e+09	4.85574e+09	568.445	5.68445e+08	5.60203e+07	1.95034e+08	2.44829e+08	3.17448e+08	9.23297e+08	675.714	6.75714e+08	1.01121e+08	1.87443e+08	2.44169e+08	3.42823e+08	1.09999e+09	504.828	5.04828e+08	3.57469e+08	3.85108e+08	4.0722e+08	6.24649e+08	8.36551e+08	45.1582	4.51582e+07	2.30758e+06	7.41724e+06	9.23034e+06	2.24165e+07	6.13158e+07	8456.19	1163.82	2150.97	2682.42	4080.85	9024.42
2189	2009.95	2.00995e+09	2.05417e+08	3.74152e+08	4.69524e+08	7.18958e+08	1.24717e+09	4653.58	4.65358e+09	4.41625e+08	1.00215e+09	1.30789e+09	2.05525e+09	4.85787e+09	568.894	5.68894e+08	5.60645e+07	1.95188e+08	2.45023e+08	3.17699e+08	9.24026e+08	676.085	6.76085e+08	1.01176e+08	1.87546e+08	2.44303e+08	3.43012e+08	1.1006e+09	505.172	5.05172e+08	3.57712e+08	3.8537e+08	4.07497e+08	6.25074e+08	8.3712e+08	45.1776	4.51776e+07	2.30858e+06	7.42042e+06	9.23431e+06	2.24262e+07	6.13422e+07	8458.86	1164.3	2151.82	2683.47	4082.42	9028.13
2190	2009.4	2009400000	205360680	374049810	469395840	718762380	1246832700	4655.7	4655700000	441825930	1002604995	1308484485	2056189905	4860085230	569.3	569300000	56104515	1.95327e+08	245197510	317925585	924685525	676.4	676400000	101223260	187633360	244417140	3.43172e+08	1101111560	505.5	505500000	357944550	3.85621e+08	407761575	625480425	837664050	45.2	45200000	2.30972e+06	7424100	9.23888e+06	2.24373e+07	61372560	8461.5	1164.77	2152.66	2684.5	4083.97	9031.75
2191	2009.14	2009138778	2.05334e+08	3.74001e+08	4.69335e+08	7.18669e+08	1.24667e+09	4658.17	4.65817e+09	4.4206e+08	1.00314e+09	1.30918e+09	2.05728e+09	4.86266e+09	569.738	569738361	5.61477e+07	1.95477e+08	2.45386e+08	3.1817e+08	9.25398e+08	676.819	676819368	1.01286e+08	1.8775e+08	2.44569e+08	3.43384e+08	1.10179e+09	505.829	505828575	3.58177e+08	3.85871e+08	4.08027e+08	6.25887e+08	8.38209e+08	45.2226	45222600	2.31087e+06	7.42781e+06	9.2435e+06	2.24485e+07	6.14032e+07	8464.92	1165.32	2153.66	2685.74	4085.84	9036.14
2192	2008.88	2.00888e+09	2.05307e+08	3.73953e+08	4.69274e+08	7.18576e+08	1.24651e+09	4660.64	4.66064e+09	4.42294e+08	1.00367e+09	1.30987e+09	2.05837e+09	4.86524e+09	570.177	5.70177e+08	5.61909e+07	1.95628e+08	2.45575e+08	3.18415e+08	9.2611e+08	677.239	6.77239e+08	1.01349e+08	1.87866e+08	2.4472e+08	3.43597e+08	1.10248e+09	506.157	5.06157e+08	3.5841e+08	3.86122e+08	4.08292e+08	6.26294e+08	8.38753e+08	45.2452	4.52452e+07	2.31203e+06	7.43153e+06	9.24812e+06	2.24597e+07	6.14339e+07	8468.33	1165.86	2154.67	2686.98	4087.71	9040.52
2193	2008.62	2.00862e+09	2.05281e+08	3.73904e+08	4.69213e+08	7.18482e+08	1.24635e+09	4663.11	4.66311e+09	4.42529e+08	1.0042e+09	1.31057e+09	2.05946e+09	4.86782e+09	570.616	5.70616e+08	5.62342e+07	1.95778e+08	2.45764e+08	3.18661e+08	9.26823e+08	677.659	6.77659e+08	1.01412e+08	1.87983e+08	2.44872e+08	3.4381e+08	1.10316e+09	506.486	5.06486e+08	3.58643e+08	3.86373e+08	4.08557e+08	6.26701e+08	8.39299e+08	45.2678	4.52678e+07	2.31319e+06	7.43524e+06	9.25275e+06	2.2471e+07	6.14647e+07	8471.75	1166.41	2155.67	2688.23	4089.59	9044.91
2194	2008.36	2.00836e+09	2.05254e+08	3.73855e+08	4.69152e+08	7.18389e+08	1.24618e+09	4665.58	4.66558e+09	4.42763e+08	1.00473e+09	1.31126e+09	2.06055e+09	4.8704e+09	571.055	5.71055e+08	5.62775e+07	1.95929e+08	2.45954e+08	3.18906e+08	9.27537e+08	678.079	6.78079e+08	1.01475e+08	1.88099e+08	2.45024e+08	3.44023e+08	1.10384e+09	506.816	5.06816e+08	3.58876e+08	3.86624e+08	4.08823e+08	6.27108e+08	8.39844e+08	45.2905	4.52905e+07	2.31434e+06	7.43896e+06	9.25737e+06	2.24822e+07	6.14954e+07	8475.17	1166.96	2156.68	2689.47	4091.46	9049.3
2195	2008.1	2008100000	205227820	373807815	469092160	718297370	1246026050	4668	4668000000	442993200	1005253800	1311941400	2061622200	4872925200	571.5	571500000	56321325	196081650	246145050	319154175	928258875	678.5	678500000	101537525	188215900	245175975	3.44237e+08	1104530150	507.1	507100000	359077510	3.86841e+08	409052215	627460185	840315410	45.4	45400000	2.31994e+06	7456950	9.27976e+06	2.25366e+07	61644120	8478.6	1167.48	2157.66	2690.69	4093.31	9053.7
2196	2008.12	2.00812e+09	2.0523e+08	3.73812e+08	4.69097e+08	7.18305e+08	1.24604e+09	4670.75	4670754120	4.43255e+08	1.00585e+09	1.31272e+09	2.06284e+09	4.8758e+09	571.929	571928625	5.63636e+07	1.96229e+08	2.4633e+08	3.19394e+08	9.28955e+08	678.948	678947810	1.01605e+08	1.8834e+08	2.45338e+08	3.44464e+08	1.10526e+09	507.425	507424544	3.59307e+08	3.87089e+08	4.09314e+08	6.27862e+08	8.40853e+08	45.4259	45425878	2.32126e+06	7.4612e+06	9.28505e+06	2.25494e+07	6.16793e+07	8482.6	1168.08	2158.78	2692.08	4095.41	9058.59
2197	2008.14	2.00814e+09	2.05232e+08	3.73815e+08	4.69102e+08	7.18312e+08	1.24605e+09	4673.51	4.67351e+09	4.43516e+08	1.00644e+09	1.31349e+09	2.06406e+09	4.87868e+09	572.358	5.72358e+08	5.64058e+07	1.96376e+08	2.46514e+08	3.19633e+08	9.29652e+08	679.396	6.79396e+08	1.01672e+08	1.88464e+08	2.455e+08	3.44692e+08	1.10599e+09	507.749	5.07749e+08	3.59537e+08	3.87337e+08	4.09576e+08	6.28264e+08	8.41391e+08	45.4518	4.54518e+07	2.32259e+06	7.46545e+06	9.29034e+06	2.25623e+07	6.17144e+07	8486.6	1168.69	2159.9	2693.47	4097.52	9063.47
2198	2008.16	2.00816e+09	2.05234e+08	3.73819e+08	4.69106e+08	7.18319e+08	1.24606e+09	4676.27	4.67627e+09	4.43778e+08	1.00703e+09	1.31426e+09	2.06527e+09	4.88156e+09	572.787	5.72787e+08	5.64481e+07	1.96523e+08	2.46699e+08	3.19873e+08	9.30349e+08	679.844	6.79844e+08	1.01739e+08	1.88589e+08	2.45662e+08	3.44919e+08	1.10672e+09	508.074	5.08074e+08	3.59767e+08	3.87584e+08	4.09838e+08	6.28666e+08	8.4193e+08	45.4777	4.54777e+07	2.32391e+06	7.46971e+06	9.29564e+06	2.25751e+07	6.17496e+07	8490.61	1169.29	2161.02	2694.87	4099.62	9068.37
2199	2008.18	2.00818e+09	2.05236e+08	3.73823e+08	4.69111e+08	7.18326e+08	1.24608e+09	4679.03	4.67903e+09	4.4404e+08	1.00763e+09	1.31504e+09	2.06649e+09	4.88444e+09	573.216	5.73216e+08	5.64905e+07	1.96671e+08	2.46884e+08	3.20113e+08	9.31047e+08	680.293	6.80293e+08	1.01806e+08	1.88713e+08	2.45824e+08	3.45147e+08	1.10745e+09	508.399	5.08399e+08	3.59998e+08	3.87832e+08	4.101e+08	6.29068e+08	8.42469e+08	45.5036	4.55036e+07	2.32523e+06	7.47397e+06	9.30094e+06	2.2588e+07	6.17848e+07	8494.62	1169.89	2162.14	2696.26	4101.73	9073.26
2200	2008.2	2008200000	205238040	373826430	469115520	718333140	1246088100	4681.7	4681700000	444293330	1008204095	1315791785	2067672805	4887226630	573.7	573700000	56538135	196836470	247092590	320382765	931832225	680.8	680800000	101881720	188853920	246007080	3.45404e+08	1108274320	508.8	508800000	360281280	3.88138e+08	410423520	629563680	843132480	45.5	45500000	2.32505e+06	7473375	9.3002e+06	2.25862e+07	61779900	8498.7	1170.56	2163.33	2697.73	4103.94	9078.33
2201	2008.23	2.00823e+09	2.05241e+08	3.73832e+08	4.69123e+08	7.18345e+08	1.24611e+09	4684.6	4684602654	4.44569e+08	1.00883e+09	1.31661e+09	2.06895e+09	4.89026e+09	574.13	5.7413e+08	5.65805e+07	1.96984e+08	2.47278e+08	3.20623e+08	9.32531e+08	681.263	681262944	1.01951e+08	1.88982e+08	2.46174e+08	3.45639e+08	1.10903e+09	509.121	509120544	3.60508e+08	3.88383e+08	4.10682e+08	6.2996e+08	8.43664e+08	45.5278	45527755	2.32647e+06	7.47793e+06	9.30587e+06	2.26e+07	6.18176e+07	8502.88	1171.18	2164.49	2699.17	4106.12	9083.41
2202	2008.26	2.00826e+09	2.05245e+08	3.73838e+08	4.69131e+08	7.18356e+08	1.24613e+09	4687.51	4.68751e+09	4.44844e+08	1.00945e+09	1.31742e+09	2.07024e+09	4.89329e+09	574.561	5.74561e+08	5.6623e+07	1.97132e+08	2.47463e+08	3.20864e+08	9.3323e+08	681.726	6.81726e+08	1.0202e+08	1.89111e+08	2.46342e+08	3.45874e+08	1.10978e+09	509.441	5.09441e+08	3.60735e+08	3.88627e+08	4.10941e+08	6.30357e+08	8.44195e+08	45.5555	4.55555e+07	2.32789e+06	7.4825e+06	9.31155e+06	2.26138e+07	6.18553e+07	8507.06	1171.8	2165.65	2700.61	4108.3	9088.48
2203	2008.3	2.0083e+09	2.05248e+08	3.73844e+08	4.69138e+08	7.18368e+08	1.24615e+09	4690.41	4.69041e+09	4.4512e+08	1.01008e+09	1.31824e+09	2.07152e+09	4.89632e+09	574.992	5.74992e+08	5.66654e+07	1.9728e+08	2.47649e+08	3.21104e+08	9.3393e+08	682.19	6.8219e+08	1.0209e+08	1.89239e+08	2.46509e+08	3.46109e+08	1.11054e+09	509.762	5.09762e+08	3.60963e+08	3.88872e+08	4.112e+08	6.30754e+08	8.44727e+08	45.5833	4.55833e+07	2.32931e+06	7.48706e+06	9.31723e+06	2.26276e+07	6.1893e+07	8511.24	1172.42	2166.8	2702.05	4110.48	9093.56
2204	2008.33	2.00833e+09	2.05251e+08	3.7385e+08	4.69146e+08	7.18379e+08	1.24617e+09	4693.32	4.69332e+09	4.45396e+08	1.01071e+09	1.31906e+09	2.07281e+09	4.89936e+09	575.423	5.75423e+08	5.67079e+07	1.97428e+08	2.47835e+08	3.21345e+08	9.34631e+08	682.654	6.82654e+08	1.02159e+08	1.89368e+08	2.46677e+08	3.46344e+08	1.11129e+09	510.083	5.10083e+08	3.6119e+08	3.89117e+08	4.11459e+08	6.31152e+08	8.45259e+08	45.6111	4.56111e+07	2.33073e+06	7.49163e+06	9.32291e+06	2.26414e+07	6.19308e+07	8515.42	1173.04	2167.96	2703.5	4112.67	9098.64
2205	2009.8	2009800000	205401560	374124270	469489280	718905460	1247080900	4696.1	4696100000	445659890	1011305135	1319838905	2074032565	4902258790	575.8	575800000	56745090	197556980	247997060	321555510	935243150	683.1	683100000	102225915	189491940	246838185	3.46571e+08	1112018490	510.4	510400000	361414240	3.89359e+08	411714160	631543440	845783840	45.6	45600000	2.33016e+06	7489800	9.32064e+06	2.26358e+07	61915680	8520.8	1173.78	2169.33	2705.2	4115.24	9104.3
2206	2009.86	2009860294	2.05408e+08	3.74135e+08	4.69503e+08	7.18927e+08	1.24712e+09	4699.01	4699011582	4.45936e+08	1.01193e+09	1.32066e+09	2.07532e+09	4.9053e+09	576.226	576226092	5.67871e+07	1.97703e+08	2.48181e+08	3.21793e+08	9.35935e+08	683.571	683571339	1.02296e+08	1.89623e+08	2.47009e+08	3.4681e+08	1.11279e+09	510.716	5.10716e+08	3.61638e+08	3.896e+08	4.11969e+08	6.31935e+08	8.46308e+08	45.6287	45628728	2.33163e+06	7.49452e+06	9.32651e+06	2.26501e+07	6.19547e+07	8525.01	1174.4	2170.49	2706.65	4117.43	9109.4
2207	2009.92	2.00992e+09	2.05414e+08	3.74147e+08	4.69517e+08	7.18949e+08	1.24716e+09	4701.92	4.70192e+09	4.46213e+08	1.01256e+09	1.32148e+09	2.07661e+09	4.90834e+09	576.652	5.76652e+08	5.68291e+07	1.97849e+08	2.48364e+08	3.22032e+08	9.36628e+08	684.043	6.84043e+08	1.02367e+08	1.89754e+08	2.47179e+08	3.47049e+08	1.11355e+09	511.033	5.11033e+08	3.61863e+08	3.89842e+08	4.12225e+08	6.32327e+08	8.46833e+08	45.6575	4.56575e+07	2.3331e+06	7.49924e+06	9.33239e+06	2.26644e+07	6.19937e+07	8529.23	1175.02	2171.65	2708.09	4119.63	9114.5
2208	2009.98	2.00998e+09	2.0542e+08	3.74158e+08	4.69532e+08	7.1897e+08	1.24719e+09	4704.84	4.70484e+09	4.46489e+08	1.01319e+09	1.3223e+09	2.07789e+09	4.91138e+09	577.079	5.77079e+08	5.68712e+07	1.97996e+08	2.48548e+08	3.2227e+08	9.37321e+08	684.515	6.84515e+08	1.02438e+08	1.89884e+08	2.47349e+08	3.47289e+08	1.11432e+09	511.35	5.1135e+08	3.62087e+08	3.90083e+08	4.1248e+08	6.32719e+08	8.47358e+08	45.6862	4.56862e+07	2.33457e+06	7.50396e+06	9.33827e+06	2.26786e+07	6.20328e+07	8533.45	1175.64	2172.81	2709.54	4121.82	9119.61
2209	2010.04	2.01004e+09	2.05426e+08	3.74169e+08	4.69546e+08	7.18992e+08	1.24723e+09	4707.76	4.70776e+09	4.46766e+08	1.01382e+09	1.32312e+09	2.07918e+09	4.91443e+09	577.506	5.77506e+08	5.69132e+07	1.98142e+08	2.48732e+08	3.22508e+08	9.38015e+08	684.987	6.84987e+08	1.02508e+08	1.90015e+08	2.4752e+08	3.47528e+08	1.11509e+09	511.667	5.11667e+08	3.62311e+08	3.90325e+08	4.12736e+08	6.33111e+08	8.47883e+08	45.715	4.5715e+07	2.33604e+06	7.50869e+06	9.34415e+06	2.26929e+07	6.20719e+07	8537.67	1176.26	2173.98	2710.99	4124.01	9124.72
2210	2012.9	2012900000	205718380	374701335	470213440	720014330	1249004450	4710.8	4710800000	447054920	1014470780	1323970340	2080524820	4917604120	578	578000000	56961900	198311800	248944600	322784100	938816500	685.5	685500000	102585075	190157700	247705425	3.47788e+08	1115925450	512	512000000	362547200	3.90579e+08	413004800	633523200	848435200	45.8	45800000	2.34038e+06	7522650	9.36152e+06	2.27351e+07	62187240	8545	1177.21	2175.74	2713.2	4127.37	9131.97
2211	2013.77	2.01377e+09	2.05807e+08	3.74862e+08	4.70416e+08	7.20324e+08	1.24954e+09	4713.72	4713720696	4.47332e+08	1.0151e+09	1.32479e+09	2.08181e+09	4.92065e+09	578.416	578416160	5.70029e+07	1.98455e+08	2.49124e+08	3.23017e+08	9.39492e+08	685.973	685972995	1.02656e+08	1.90289e+08	2.47876e+08	3.48028e+08	1.1167e+09	512.302	5.12302e+08	3.62761e+08	3.9081e+08	4.13248e+08	6.33897e+08	8.48936e+08	45.8298	45829770	2.3419e+06	7.52754e+06	9.3676e+06	2.27499e+07	6.22277e+07	8550.01	1177.9	2177.04	2714.82	4129.83	9137.55
2212	2014.63	2.01463e+09	2.05895e+08	3.75024e+08	4.70618e+08	7.20634e+08	1.25008e+09	4716.64	4.71664e+09	4.47609e+08	1.01573e+09	1.32561e+09	2.08311e+09	4.9237e+09	578.833	5.78833e+08	5.7044e+07	1.98597e+08	2.49303e+08	3.23249e+08	9.40169e+08	686.446	6.86446e+08	1.02727e+08	1.9042e+08	2.48047e+08	3.48269e+08	1.11747e+09	512.604	5.12604e+08	3.62975e+08	3.9104e+08	4.13492e+08	6.34271e+08	8.49437e+08	45.8596	4.58596e+07	2.34342e+06	7.53243e+06	9.37369e+06	2.27647e+07	6.22681e+07	8555.02	1178.59	2178.34	2716.45	4132.29	9143.12
2213	2015.5	2.0155e+09	2.05984e+08	3.75185e+08	4.7082e+08	7.20944e+08	1.25062e+09	4719.57	4.71957e+09	4.47887e+08	1.01636e+09	1.32643e+09	2.0844e+09	4.92676e+09	579.249	5.79249e+08	5.7085e+07	1.9874e+08	2.49483e+08	3.23482e+08	9.40846e+08	686.92	6.8692e+08	1.02798e+08	1.90552e+08	2.48219e+08	3.48509e+08	1.11824e+09	512.907	5.12907e+08	3.63189e+08	3.91271e+08	4.13736e+08	6.34645e+08	8.49938e+08	45.8894	4.58894e+07	2.34495e+06	7.53733e+06	9.37979e+06	2.27795e+07	6.23086e+07	8560.03	1179.29	2179.64	2718.07	4134.76	9148.7
2214	2016.36	2.01636e+09	2.06072e+08	3.75346e+08	4.71023e+08	7.21254e+08	1.25115e+09	4722.49	4.72249e+09	4.48165e+08	1.01699e+09	1.32726e+09	2.08569e+09	4.92981e+09	579.666	5.79666e+08	5.71261e+07	1.98884e+08	2.49662e+08	3.23715e+08	9.41523e+08	687.394	6.87394e+08	1.02869e+08	1.90683e+08	2.4839e+08	3.48749e+08	1.11901e+09	513.209	5.13209e+08	3.63404e+08	3.91502e+08	4.1398e+08	6.3502e+08	8.50439e+08	45.9192	4.59192e+07	2.34647e+06	7.54223e+06	9.38588e+06	2.27943e+07	6.23491e+07	8565.05	1179.98	2180.95	2719.7	4137.22	9154.29
2215	2017.2	2017200000	206157840	375501780	471217920	721552440	1251672600	4725.3	4725300000	448430970	1017593355	1328045565	2086928745	4932740670	580	580000000	57159000	198998000	249806000	323901000	942065000	687.9	687900000	102944235	190823460	248572665	3.49006e+08	1119832410	513.5	513500000	363609350	3.91723e+08	414214775	635379225	850920850	45.9	45900000	2.34549e+06	7539075	9.38196e+06	2.27848e+07	62323020	8569.8	1180.65	2182.18	2721.24	4139.55	9159.55
2216	2018.25	2018248944	2.06265e+08	3.75697e+08	4.71463e+08	7.21928e+08	1.25232e+09	4728.18	4728182433	4.48705e+08	1.01821e+09	1.32886e+09	2.0882e+09	4.93575e+09	580.412	580411800	5.71996e+07	1.99139e+08	2.49983e+08	3.24131e+08	9.42734e+08	688.375	688374651	1.03015e+08	1.90955e+08	2.48744e+08	3.49247e+08	1.12061e+09	513.793	513792695	3.63817e+08	3.91947e+08	4.14451e+08	6.35741e+08	8.51406e+08	45.9308	4.59308e+07	2.34706e+06	7.54413e+06	9.38825e+06	2.28e+07	6.23648e+07	8574.94	1181.35	2183.5	2722.89	4142.05	9165.18
2217	2019.3	2.0193e+09	2.06372e+08	3.75892e+08	4.71708e+08	7.22303e+08	1.25297e+09	4731.07	4.73107e+09	4.48978e+08	1.01884e+09	1.32967e+09	2.08948e+09	4.93876e+09	580.824	5.80824e+08	5.72402e+07	1.99281e+08	2.50161e+08	3.24361e+08	9.43403e+08	688.85	6.8885e+08	1.03086e+08	1.91087e+08	2.48916e+08	3.49488e+08	1.12138e+09	514.086	5.14086e+08	3.64024e+08	3.9217e+08	4.14687e+08	6.36104e+08	8.51891e+08	45.9615	4.59615e+07	2.34863e+06	7.54918e+06	9.39454e+06	2.28153e+07	6.24066e+07	8580.09	1182.05	2184.81	2724.53	4144.55	9170.81
2218	2020.35	2.02035e+09	2.0648e+08	3.76088e+08	4.71953e+08	7.22679e+08	1.25363e+09	4733.95	4.73395e+09	4.49252e+08	1.01946e+09	1.33048e+09	2.09075e+09	4.94177e+09	581.236	5.81236e+08	5.72808e+07	1.99422e+08	2.50338e+08	3.24591e+08	9.44073e+08	689.325	6.89325e+08	1.03157e+08	1.91219e+08	2.49088e+08	3.49729e+08	1.12215e+09	514.379	5.14379e+08	3.64231e+08	3.92394e+08	4.14923e+08	6.36466e+08	8.52377e+08	45.9923	4.59923e+07	2.35021e+06	7.55424e+06	9.40083e+06	2.28306e+07	6.24484e+07	8585.23	1182.75	2186.13	2726.18	4147.05	9176.45
2219	2021.4	2.0214e+09	2.06587e+08	3.76283e+08	4.72199e+08	7.23054e+08	1.25428e+09	4736.84	4.73684e+09	4.49526e+08	1.02008e+09	1.33129e+09	2.09203e+09	4.94479e+09	581.649	5.81649e+08	5.73215e+07	1.99564e+08	2.50516e+08	3.24822e+08	9.44743e+08	689.801	6.89801e+08	1.03229e+08	1.91351e+08	2.49259e+08	3.4997e+08	1.12293e+09	514.672	5.14672e+08	3.64439e+08	3.92617e+08	4.1516e+08	6.36829e+08	8.52863e+08	46.0231	4.60231e+07	2.35178e+06	7.5593e+06	9.40713e+06	2.28459e+07	6.24902e+07	8590.38	1183.45	2187.45	2727.83	4149.55	9182.09
2220	2022.5	2022500000	206699500	376488375	472456000	723448250	1254961250	4739.8	4739800000	449807020	1020715930	1332120790	2093332670	4947877220	582.1	582100000	57365955	199718510	250710470	325073745	945475925	690.2	690200000	103288430	191461480	249403770	3.50173e+08	1123576580	514.9	514900000	364600690	392791465	415344085	637111515	853240790	46.1	46100000	2.35571e+06	7571925	9.42284e+06	2.2884e+07	62594580	8595.6	1184.12	2188.75	2729.46	4152.02	9187.73
2221	2023.69	2023693275	2.06821e+08	3.76711e+08	4.72735e+08	7.23875e+08	1.2557e+09	4742.69	4742691278	4.50081e+08	1.02134e+09	1.33293e+09	2.09461e+09	4.9509e+09	582.502	582501649	5.74055e+07	1.99856e+08	2.50883e+08	3.25298e+08	9.46128e+08	690.662	6.90662e+08	1.03358e+08	1.9159e+08	2.49571e+08	3.50408e+08	1.12433e+09	515.183	5.15183e+08	3.64801e+08	3.93008e+08	4.15573e+08	6.37462e+08	8.5371e+08	46.1318	4.61318e+07	2.35734e+06	7.57715e+06	9.42934e+06	2.28998e+07	6.26378e+07	8600.86	1184.82	2190.08	2731.12	4154.55	9193.4
2222	2024.89	2.02489e+09	2.06943e+08	3.76933e+08	4.73014e+08	7.24302e+08	1.25644e+09	4745.58	4.74558e+09	4.50356e+08	1.02196e+09	1.33375e+09	2.09589e+09	4.95392e+09	582.904	5.82904e+08	5.74451e+07	1.99994e+08	2.51057e+08	3.25523e+08	9.46781e+08	691.125	6.91125e+08	1.03427e+08	1.91718e+08	2.49738e+08	3.50642e+08	1.12508e+09	515.467	5.15467e+08	3.65002e+08	3.93224e+08	4.15801e+08	6.37813e+08	8.5418e+08	46.1636	4.61636e+07	2.35896e+06	7.58238e+06	9.43585e+06	2.29156e+07	6.2681e+07	8606.13	1185.53	2191.41	2732.79	4157.08	9199.08
2223	2026.08	2.02608e+09	2.07066e+08	3.77155e+08	4.73293e+08	7.2473e+08	1.25718e+09	4748.48	4.74848e+09	4.50631e+08	1.02258e+09	1.33456e+09	2.09717e+09	4.95694e+09	583.306	5.83306e+08	5.74848e+07	2.00132e+08	2.5123e+08	3.25747e+08	9.47434e+08	691.588	6.91588e+08	1.03496e+08	1.91847e+08	2.49905e+08	3.50877e+08	1.12584e+09	515.75	5.1575e+08	3.65203e+08	3.9344e+08	4.1603e+08	6.38163e+08	8.54649e+08	46.1955	4.61955e+07	2.36059e+06	7.58761e+06	9.44236e+06	2.29314e+07	6.27242e+07	8611.4	1186.24	2192.75	2734.46	4159.61	9204.77
2224	2027.28	2.02728e+09	2.07188e+08	3.77378e+08	4.73572e+08	7.25157e+08	1.25793e+09	4751.38	4.75138e+09	4.50906e+08	1.02321e+09	1.33537e+09	2.09845e+09	4.95996e+09	583.708	5.83708e+08	5.75244e+07	2.0027e+08	2.51403e+08	3.25972e+08	9.48088e+08	692.052	6.92052e+08	1.03566e+08	1.91975e+08	2.50073e+08	3.51112e+08	1.12659e+09	516.034	5.16034e+08	3.65403e+08	3.93656e+08	4.16259e+08	6.38514e+08	8.55119e+08	46.2274	4.62274e+07	2.36222e+06	7.59285e+06	9.44887e+06	2.29473e+07	6.27675e+07	8616.67	1186.95	2194.08	2736.13	4162.15	9210.45
2225	2028.5	2028500000	207312700	377605275	473857600	725594450	1258684250	4754.4	4754400000	451192560	1023860040	1336224120	2099780760	4963118160	584.1	584100000	57563055	200404710	251571870	326190645	948724425	692.6	692600000	103647590	192127240	250271010	3.51391e+08	1127483540	516.4	516400000	365662840	393935740	416554060	638967540	855726440	46.2	46200000	2.36082e+06	7588350	9.44328e+06	2.29337e+07	62730360	8622.2	1187.74	2195.52	2737.92	4164.86	9216.47
2226	2029.8	2029798240	2.07445e+08	3.77847e+08	4.74161e+08	7.26059e+08	1.25949e+09	4757.35	4757347728	4.51472e+08	1.02449e+09	1.33705e+09	2.10108e+09	4.9662e+09	584.497	584497188	5.76022e+07	2.00541e+08	2.51743e+08	3.26412e+08	9.4937e+08	693.05	693050190	1.03715e+08	1.92252e+08	2.50434e+08	3.51619e+08	1.12822e+09	516.679	516678856	3.6586e+08	3.94148e+08	4.16779e+08	6.39313e+08	8.56189e+08	46.2319	46231878	2.36245e+06	7.59359e+06	9.4498e+06	2.29495e+07	6.27736e+07	8627.6	1188.46	2196.88	2739.62	4167.44	9222.23
2227	2031.1	2.0311e+09	2.07578e+08	3.78089e+08	4.74464e+08	7.26524e+08	1.2603e+09	4760.3	4.7603e+09	4.51752e+08	1.02513e+09	1.33788e+09	2.10239e+09	4.96927e+09	584.895	5.84895e+08	5.76414e+07	2.00677e+08	2.51914e+08	3.26634e+08	9.50015e+08	693.501	6.93501e+08	1.03782e+08	1.92377e+08	2.50596e+08	3.51848e+08	1.12895e+09	516.958	5.16958e+08	3.66058e+08	3.94361e+08	4.17004e+08	6.39658e+08	8.56651e+08	46.2638	4.62638e+07	2.36408e+06	7.59883e+06	9.45632e+06	2.29653e+07	6.2817e+07	8633.01	1189.18	2198.23	2741.32	4170.01	9228
2228	2032.4	2.0324e+09	2.07711e+08	3.78331e+08	4.74768e+08	7.26988e+08	1.2611e+09	4763.25	4.76325e+09	4.52032e+08	1.02577e+09	1.33871e+09	2.10369e+09	4.97236e+09	585.292	5.85292e+08	5.76806e+07	2.00814e+08	2.52085e+08	3.26857e+08	9.50661e+08	693.951	6.93951e+08	1.0385e+08	1.92502e+08	2.50759e+08	3.52076e+08	1.12968e+09	517.237	5.17237e+08	3.66256e+08	3.94574e+08	4.17229e+08	6.40003e+08	8.57113e+08	46.2957	4.62957e+07	2.36571e+06	7.60407e+06	9.46284e+06	2.29812e+07	6.28603e+07	8638.42	1189.89	2199.59	2743.02	4172.59	9233.78
2229	2033.7	2.0337e+09	2.07844e+08	3.78573e+08	4.75072e+08	7.27454e+08	1.26191e+09	4766.2	4.7662e+09	4.52313e+08	1.0264e+09	1.33954e+09	2.10499e+09	4.97544e+09	585.69	5.8569e+08	5.77198e+07	2.0095e+08	2.52257e+08	3.27079e+08	9.51308e+08	694.403	6.94403e+08	1.03917e+08	1.92627e+08	2.50922e+08	3.52305e+08	1.13042e+09	517.516	5.17516e+08	3.66453e+08	3.94787e+08	4.17455e+08	6.40349e+08	8.57576e+08	46.3276	4.63276e+07	2.36734e+06	7.60932e+06	9.46937e+06	2.2997e+07	6.29037e+07	8643.84	1190.61	2200.95	2744.72	4175.18	9239.55
2230	2035	2035000000	207977000	378815250	475376000	727919500	1262717500	4769.1	4769100000	452587590	1027025685	1340355555	2106273015	4978463490	586.1	586100000	57760155	201090910	252433270	327307545	951972925	694.8	694800000	103976820	192737520	251065980	3.52507e+08	1131064920	517.7	5.177e+08	3.66583e+08	394927445	417602705	6.40576e+08	8.57881e+08	46.4	46400000	2.37104e+06	7621200	9.48416e+06	2.3033e+07	63001920	8649.1	1191.26	2202.22	2746.32	4177.62	9245.1
2231	2036.32	2036322750	2.08112e+08	3.79061e+08	4.75685e+08	7.28393e+08	1.26354e+09	4771.96	4771961460	4.52859e+08	1.02764e+09	1.34116e+09	2.10754e+09	4.98145e+09	586.493	586492687	5.77989e+07	2.01226e+08	2.52602e+08	3.27527e+08	9.52611e+08	695.238	695237724	1.04042e+08	1.92859e+08	2.51224e+08	3.52729e+08	1.13178e+09	517.974	517974381	3.66778e+08	3.95137e+08	4.17824e+08	6.40916e+08	8.58335e+08	46.4306	46430624	2.3726e+06	7.62623e+06	9.49042e+06	2.30482e+07	6.30435e+07	8654.42	1191.96	2203.55	2747.99	4180.15	9250.76
2232	2037.65	2.03765e+09	2.08247e+08	3.79308e+08	4.75994e+08	7.28866e+08	1.26436e+09	4774.82	4.77482e+09	4.53131e+08	1.02826e+09	1.34196e+09	2.1088e+09	4.98444e+09	586.886	5.86886e+08	5.78376e+07	2.0136e+08	2.52772e+08	3.27746e+08	9.53249e+08	695.676	6.95676e+08	1.04108e+08	1.9298e+08	2.51382e+08	3.52951e+08	1.13249e+09	518.249	5.18249e+08	3.66972e+08	3.95346e+08	4.18045e+08	6.41255e+08	8.5879e+08	46.4613	4.64613e+07	2.37417e+06	7.63126e+06	9.49668e+06	2.30634e+07	6.30851e+07	8659.74	1192.67	2204.88	2749.65	4182.68	9256.41
2233	2038.97	2.03897e+09	2.08383e+08	3.79554e+08	4.76304e+08	7.2934e+08	1.26518e+09	4777.69	4.77769e+09	4.53403e+08	1.02888e+09	1.34277e+09	2.11007e+09	4.98743e+09	587.279	5.87279e+08	5.78763e+07	2.01495e+08	2.52941e+08	3.27966e+08	9.53888e+08	696.114	6.96114e+08	1.04173e+08	1.93102e+08	2.51541e+08	3.53173e+08	1.1332e+09	518.524	5.18524e+08	3.67167e+08	3.95556e+08	4.18267e+08	6.41595e+08	8.59245e+08	46.4919	4.64919e+07	2.37574e+06	7.6363e+06	9.50295e+06	2.30786e+07	6.31267e+07	8665.07	1193.38	2206.22	2751.33	4185.22	9262.08
2234	2040.3	2.0403e+09	2.08518e+08	3.79801e+08	4.76613e+08	7.29814e+08	1.266e+09	4780.56	4.78056e+09	4.53675e+08	1.02949e+09	1.34358e+09	2.11133e+09	4.99042e+09	587.672	5.87672e+08	5.79151e+07	2.0163e+08	2.5311e+08	3.28186e+08	9.54527e+08	696.553	6.96553e+08	1.04239e+08	1.93224e+08	2.51699e+08	3.53396e+08	1.13392e+09	518.798	5.18798e+08	3.67361e+08	3.95765e+08	4.18489e+08	6.41935e+08	8.59701e+08	46.5226	4.65226e+07	2.37731e+06	7.64134e+06	9.50922e+06	2.30938e+07	6.31684e+07	8670.4	1194.09	2207.55	2753	4187.76	9267.74
2235	2041.6	2041600000	208651520	380043840	476917760	730280320	1266812800	4783.5	4783500000	453954150	1030126725	1344402675	2112632775	4993495650	588.1	588100000	57957255	201777110	253294670	328424445	955221425	697	697000000	104306050	193347800	251860950	3.53623e+08	1134646300	519.1	519100000	367574710	395995435	418732015	642308385	860200610	46.5	46500000	2.37615e+06	7637625	9.5046e+06	2.30826e+07	63137700	8675.8	1194.82	2208.93	2754.71	4190.35	9273.51
2236	2042.91	2042906624	2.08785e+08	3.80287e+08	4.77223e+08	7.30748e+08	1.26762e+09	4786.27	4786274430	4.54217e+08	1.03072e+09	1.34518e+09	2.11386e+09	4.99639e+09	588.488	588488146	5.79955e+07	2.0191e+08	2.53462e+08	3.28641e+08	9.55852e+08	697.432	697432140	1.04371e+08	1.93468e+08	2.52017e+08	3.53842e+08	1.13535e+09	519.365	519364741	3.67762e+08	3.96197e+08	4.18946e+08	6.42636e+08	8.60639e+08	46.5293	46529295	2.37765e+06	7.64244e+06	9.51059e+06	2.30971e+07	6.31775e+07	8681	1195.51	2210.23	2756.34	4192.82	9279.03
2237	2044.21	2.04421e+09	2.08919e+08	3.8053e+08	4.77528e+08	7.31215e+08	1.26843e+09	4789.05	4.78905e+09	4.54481e+08	1.03132e+09	1.34596e+09	2.11508e+09	4.99929e+09	588.877	5.88877e+08	5.80338e+07	2.02044e+08	2.53629e+08	3.28858e+08	9.56483e+08	697.865	6.97865e+08	1.04435e+08	1.93588e+08	2.52173e+08	3.54062e+08	1.13605e+09	519.63	5.1963e+08	3.6795e+08	3.96399e+08	4.19159e+08	6.42964e+08	8.61078e+08	46.5586	4.65586e+07	2.37914e+06	7.64725e+06	9.51658e+06	2.31117e+07	6.32173e+07	8686.19	1196.2	2211.53	2757.97	4195.29	9284.56
2238	2045.52	2.04552e+09	2.09052e+08	3.80774e+08	4.77834e+08	7.31683e+08	1.26925e+09	4791.83	4.79183e+09	4.54744e+08	1.03192e+09	1.34674e+09	2.11631e+09	5.00219e+09	589.265	5.89265e+08	5.80721e+07	2.02177e+08	2.53797e+08	3.29075e+08	9.57114e+08	698.297	6.98297e+08	1.045e+08	1.93708e+08	2.5233e+08	3.54281e+08	1.13676e+09	519.895	5.19895e+08	3.68137e+08	3.96602e+08	4.19373e+08	6.43292e+08	8.61517e+08	46.5879	4.65879e+07	2.38064e+06	7.65207e+06	9.52258e+06	2.31263e+07	6.32571e+07	8691.4	1196.89	2212.83	2759.6	4197.77	9290.08
2239	2046.83	2.04683e+09	2.09186e+08	3.81018e+08	4.7814e+08	7.32152e+08	1.27006e+09	4794.61	4.79461e+09	4.55008e+08	1.03252e+09	1.34752e+09	2.11754e+09	5.00509e+09	589.654	5.89654e+08	5.81104e+07	2.0231e+08	2.53964e+08	3.29292e+08	9.57746e+08	698.73	6.9873e+08	1.04565e+08	1.93828e+08	2.52486e+08	3.54501e+08	1.13746e+09	520.16	5.2016e+08	3.68325e+08	3.96804e+08	4.19587e+08	6.4362e+08	8.61957e+08	46.6173	4.66173e+07	2.38214e+06	7.65689e+06	9.52857e+06	2.31408e+07	6.3297e+07	8696.6	1197.58	2214.14	2761.23	4200.24	9295.61
2240	2048.1	2048100000	209315820	381253815	478436160	732605370	1270846050	4797.4	4797400000	455273260	1033120090	1348309270	2118771710	5008005860	590.043	5.90043e+08	5.81488e+07	2.02444e+08	2.54132e+08	3.2951e+08	9.58378e+08	699.163	6.99163e+08	1.0463e+08	1.93948e+08	2.52643e+08	3.54721e+08	1.13817e+09	520.425	5.20425e+08	3.68513e+08	3.97006e+08	4.19801e+08	6.43948e+08	8.62396e+08	46.7	46700000	2.38637e+06	7670475	9.54548e+06	2.31819e+07	63409260	8701.83	1198.27	2215.44	2762.87	4202.74	9301.2
2241	2049.35	2049349341	2.09444e+08	3.81486e+08	4.78728e+08	7.33052e+08	1.27162e+09	4800.09	4800086544	4.55528e+08	1.0337e+09	1.34906e+09	2.11996e+09	5.01081e+09	590.427	5.90427e+08	5.81866e+07	2.02575e+08	2.54297e+08	3.29724e+08	9.59001e+08	699.59	6.9959e+08	1.04694e+08	1.94066e+08	2.52797e+08	3.54937e+08	1.13886e+09	520.685	5.20685e+08	3.68697e+08	3.97205e+08	4.20011e+08	6.4427e+08	8.62828e+08	46.7285	46728487	2.38783e+06	7.67515e+06	9.5513e+06	2.3196e+07	6.34479e+07	8706.87	1198.94	2216.71	2764.45	4205.14	9306.57
2242	2050.6	2.0506e+09	2.09571e+08	3.81719e+08	4.7902e+08	7.33499e+08	1.2724e+09	4802.77	4.80277e+09	4.55783e+08	1.03428e+09	1.34982e+09	2.12115e+09	5.01362e+09	590.811	5.90811e+08	5.82244e+07	2.02707e+08	2.54462e+08	3.29938e+08	9.59624e+08	700.017	7.00017e+08	1.04757e+08	1.94185e+08	2.52951e+08	3.55153e+08	1.13956e+09	520.946	5.20946e+08	3.68882e+08	3.97403e+08	4.20221e+08	6.44592e+08	8.63259e+08	46.757	4.6757e+07	2.38928e+06	7.67984e+06	9.55713e+06	2.32102e+07	6.34866e+07	8711.9	1199.61	2217.97	2766.03	4207.54	9311.94
2243	2051.85	2.05185e+09	2.09699e+08	3.81952e+08	4.79312e+08	7.33947e+08	1.27317e+09	4805.46	4.80546e+09	4.56039e+08	1.03486e+09	1.35058e+09	2.12233e+09	5.01642e+09	591.195	5.91195e+08	5.82622e+07	2.02839e+08	2.54628e+08	3.30153e+08	9.60248e+08	700.444	7.00444e+08	1.04821e+08	1.94303e+08	2.53105e+08	3.5537e+08	1.14025e+09	521.206	5.21206e+08	3.69066e+08	3.97602e+08	4.20431e+08	6.44914e+08	8.63691e+08	46.7855	4.67855e+07	2.39074e+06	7.68452e+06	9.56296e+06	2.32243e+07	6.35254e+07	8716.94	1200.28	2219.24	2767.61	4209.94	9317.31
2244	2053.1	2.0531e+09	2.09827e+08	3.82185e+08	4.79605e+08	7.34395e+08	1.27395e+09	4808.16	4.80816e+09	4.56294e+08	1.03544e+09	1.35133e+09	2.12352e+09	5.01923e+09	591.579	5.91579e+08	5.83001e+07	2.02971e+08	2.54793e+08	3.30367e+08	9.60872e+08	700.871	7.00871e+08	1.04885e+08	1.94422e+08	2.5326e+08	3.55587e+08	1.14095e+09	521.467	5.21467e+08	3.69251e+08	3.97801e+08	4.20641e+08	6.45237e+08	8.64122e+08	46.8141	4.68141e+07	2.3922e+06	7.68921e+06	9.56879e+06	2.32385e+07	6.35641e+07	8721.99	1200.95	2220.5	2769.2	4212.35	9322.69
2245	2054.4	2054400000	209959680	382426560	479907840	734858880	1274755200	4810.85	4.81085e+09	4.56549e+08	1.03602e+09	1.35209e+09	2.12471e+09	5.02204e+09	591.9	591900000	58331745	203080890	254931330	330546555	961393575	701.3	701300000	104949545	194540620	253414755	3.55805e+08	1141646270	521.7	5.217e+08	3.69416e+08	397978845	420829305	6.45525e+08	8.64509e+08	46.8	46800000	2.39148e+06	7686900	9.56592e+06	2.32315e+07	63545040	8726.95	1201.6	2221.73	2770.74	4214.68	9327.89
2246	2055.59	2.05559e+09	2.10081e+08	3.82648e+08	4.80186e+08	7.35285e+08	1.27549e+09	4813.49	4.81349e+09	4.56801e+08	1.03659e+09	1.35283e+09	2.12588e+09	5.02481e+09	592.279	592278816	5.83691e+07	2.03211e+08	2.55094e+08	3.30758e+08	9.62009e+08	701.721	701720780	1.05013e+08	1.94657e+08	2.53567e+08	3.56018e+08	1.14233e+09	521.95	521950416	3.69593e+08	3.9817e+08	4.21031e+08	6.45835e+08	8.64924e+08	46.8285	46828548	2.39294e+06	7.69159e+06	9.57176e+06	2.32457e+07	6.35838e+07	8731.86	1202.25	2222.96	2772.28	4217.02	9333.15
2247	2056.78	2.05678e+09	2.10203e+08	3.8287e+08	4.80465e+08	7.35712e+08	1.27623e+09	4816.14	4.81614e+09	4.57052e+08	1.03716e+09	1.35358e+09	2.12705e+09	5.02757e+09	592.658	5.92658e+08	5.84064e+07	2.03341e+08	2.55258e+08	3.3097e+08	9.62625e+08	702.142	7.02142e+08	1.05076e+08	1.94774e+08	2.53719e+08	3.56232e+08	1.14302e+09	522.201	5.22201e+08	3.6977e+08	3.98361e+08	4.21233e+08	6.46145e+08	8.65339e+08	46.8571	4.68571e+07	2.3944e+06	7.69628e+06	9.57759e+06	2.32599e+07	6.36226e+07	8736.78	1202.9	2224.2	2773.83	4219.37	9338.41
2248	2057.98	2.05798e+09	2.10325e+08	3.83092e+08	4.80743e+08	7.36138e+08	1.27697e+09	4818.79	4.81879e+09	4.57303e+08	1.03773e+09	1.35432e+09	2.12822e+09	5.03033e+09	593.037	5.93037e+08	5.84438e+07	2.03471e+08	2.55421e+08	3.31182e+08	9.63241e+08	702.563	7.02563e+08	1.05139e+08	1.94891e+08	2.53871e+08	3.56445e+08	1.1437e+09	522.452	5.22452e+08	3.69948e+08	3.98552e+08	4.21436e+08	6.46455e+08	8.65755e+08	46.8857	4.68857e+07	2.39586e+06	7.70098e+06	9.58344e+06	2.32741e+07	6.36614e+07	8741.7	1203.55	2225.43	2775.38	4221.71	9343.67
2249	2059.17	2.05917e+09	2.10447e+08	3.83315e+08	4.81022e+08	7.36565e+08	1.27772e+09	4821.44	4.82144e+09	4.57555e+08	1.0383e+09	1.35507e+09	2.12939e+09	5.0331e+09	593.417	5.93417e+08	5.84812e+07	2.03601e+08	2.55585e+08	3.31394e+08	9.63857e+08	702.985	7.02985e+08	1.05202e+08	1.95008e+08	2.54023e+08	3.56659e+08	1.14439e+09	522.702	5.22702e+08	3.70126e+08	3.98744e+08	4.21638e+08	6.46766e+08	8.6617e+08	46.9143	4.69143e+07	2.39732e+06	7.70567e+06	9.58928e+06	2.32883e+07	6.37002e+07	8746.63	1204.21	2226.67	2776.92	4224.06	9348.93
2250	2060.4	2060400000	210572880	383543460	481309440	737005080	1278478200	4824	4824000000	457797600	1038848400	1355785200	2130519600	5035773600	593.8	593800000	58518990	203732780	255749660	331607610	964479650	703.5	703500000	105278775	195150900	254209725	3.56921e+08	1145227650	523	523000000	370336300	398970550	421877950	647134050	866663300	47	47000000	2.4017e+06	7719750	9.6068e+06	2.33308e+07	63816600	8751.7	1204.91	2227.97	2778.54	4226.52	9354.44
2251	2061.55	2061553824	2.10691e+08	3.83758e+08	4.81579e+08	7.37418e+08	1.27919e+09	4826.6	4826604960	4.58045e+08	1.03941e+09	1.35652e+09	2.13167e+09	5.03849e+09	594.168	594168156	5.85553e+07	2.03859e+08	2.55908e+08	3.31813e+08	9.65078e+08	703.915	703915065	1.05341e+08	1.95266e+08	2.5436e+08	3.57131e+08	1.1459e+09	523.246	523245810	3.7051e+08	3.99158e+08	4.22076e+08	6.47438e+08	8.67071e+08	47.0291	47029140	2.40319e+06	7.72454e+06	9.61276e+06	2.33453e+07	6.38562e+07	8756.52	1205.55	2229.18	2780.05	4228.82	9359.59
2252	2062.71	2.06271e+09	2.10809e+08	3.83973e+08	4.81849e+08	7.37831e+08	1.27991e+09	4829.21	4.82921e+09	4.58292e+08	1.03997e+09	1.35725e+09	2.13282e+09	5.04121e+09	594.537	5.94537e+08	5.85916e+07	2.03985e+08	2.56067e+08	3.32019e+08	9.65676e+08	704.33	7.0433e+08	1.05403e+08	1.95381e+08	2.5451e+08	3.57342e+08	1.14658e+09	523.492	5.23492e+08	3.70684e+08	3.99346e+08	4.22275e+08	6.47742e+08	8.67478e+08	47.0583	4.70583e+07	2.40468e+06	7.72933e+06	9.61872e+06	2.33597e+07	6.38958e+07	8761.34	1206.18	2230.39	2781.57	4231.12	9364.75
2253	2063.86	2.06386e+09	2.10927e+08	3.84188e+08	4.82118e+08	7.38244e+08	1.28063e+09	4831.82	4.83182e+09	4.5854e+08	1.04053e+09	1.35798e+09	2.13397e+09	5.04394e+09	594.905	5.94905e+08	5.86279e+07	2.04112e+08	2.56226e+08	3.32225e+08	9.66275e+08	704.746	7.04746e+08	1.05465e+08	1.95497e+08	2.5466e+08	3.57553e+08	1.14726e+09	523.738	5.23738e+08	3.70859e+08	3.99533e+08	4.22473e+08	6.48047e+08	8.67886e+08	47.0875	4.70875e+07	2.40617e+06	7.73412e+06	9.62468e+06	2.33742e+07	6.39354e+07	8766.16	1206.82	2231.6	2783.08	4233.42	9369.92
2254	2065.02	2.06502e+09	2.11045e+08	3.84403e+08	4.82388e+08	7.38657e+08	1.28134e+09	4834.43	4.83443e+09	4.58787e+08	1.04109e+09	1.35872e+09	2.13513e+09	5.04666e+09	595.274	5.95274e+08	5.86643e+07	2.04239e+08	2.56385e+08	3.32431e+08	9.66874e+08	705.162	7.05162e+08	1.05527e+08	1.95612e+08	2.5481e+08	3.57764e+08	1.14793e+09	523.984	5.23984e+08	3.71033e+08	3.99721e+08	4.22672e+08	6.48352e+08	8.68294e+08	47.1167	4.71167e+07	2.40766e+06	7.73891e+06	9.63065e+06	2.33887e+07	6.3975e+07	8770.98	1207.46	2232.81	2784.6	4235.72	9375.08
2255	2066.1	2066100000	211155420	384604515	482640960	739043970	1282015050	4837.1	4837100000	459040790	1041669485	1359466955	2136305215	5049448690	595.7	595700000	58706235	204384670	256567990	332668665	967565725	705.5	705500000	105578075	195705700	254932425	3.57935e+08	1148483450	524.2	5.242e+08	3.71186e+08	399885970	422845930	6.48619e+08	8.68652e+08	47.1	47100000	2.40681e+06	7736175	9.62724e+06	2.33804e+07	63952380	8775.7	1208.07	2233.99	2786.08	4237.95	9380.12
2256	2067.24	2067236355	2.11272e+08	3.84816e+08	4.82906e+08	7.3945e+08	1.28272e+09	4839.66	4839663663	4.59284e+08	1.04222e+09	1.36019e+09	2.13744e+09	5.05212e+09	596.063	596063377	5.8742e+07	2.04509e+08	2.56724e+08	3.32872e+08	9.68156e+08	705.909	705909190	1.05639e+08	1.95819e+08	2.5508e+08	3.58143e+08	1.14915e+09	524.441	5.24441e+08	3.71357e+08	4.0007e+08	4.2304e+08	6.48917e+08	8.69051e+08	47.1287	47128731	2.40828e+06	7.74089e+06	9.63311e+06	2.33947e+07	6.39914e+07	8780.44	1208.7	2235.18	2787.57	4240.21	9385.19
2257	2068.37	2.06837e+09	2.11388e+08	3.85028e+08	4.83172e+08	7.39857e+08	1.28343e+09	4842.23	4.84223e+09	4.59528e+08	1.04277e+09	1.36091e+09	2.13857e+09	5.0548e+09	596.427	5.96427e+08	5.87779e+07	2.04634e+08	2.56881e+08	3.33075e+08	9.68747e+08	706.319	7.06319e+08	1.05701e+08	1.95933e+08	2.55228e+08	3.58351e+08	1.14982e+09	524.682	5.24682e+08	3.71528e+08	4.00254e+08	4.23235e+08	6.49216e+08	8.69451e+08	47.1575	4.71575e+07	2.40975e+06	7.74562e+06	9.63899e+06	2.3409e+07	6.40304e+07	8785.19	1209.33	2236.37	2789.06	4242.48	9390.27
2258	2069.51	2.06951e+09	2.11504e+08	3.85239e+08	4.83438e+08	7.40264e+08	1.28413e+09	4844.8	4.8448e+09	4.59771e+08	1.04333e+09	1.36163e+09	2.1397e+09	5.05748e+09	596.791	5.96791e+08	5.88137e+07	2.04759e+08	2.57038e+08	3.33278e+08	9.69337e+08	706.728	7.06728e+08	1.05762e+08	1.96046e+08	2.55376e+08	3.58559e+08	1.15048e+09	524.924	5.24924e+08	3.71698e+08	4.00438e+08	4.2343e+08	6.49514e+08	8.69851e+08	47.1862	4.71862e+07	2.41122e+06	7.75034e+06	9.64487e+06	2.34233e+07	6.40695e+07	8789.94	1209.96	2237.56	2790.56	4244.74	9395.35
2259	2070.65	2.07065e+09	2.1162e+08	3.85451e+08	4.83704e+08	7.40671e+08	1.28484e+09	4847.36	4.84736e+09	4.60015e+08	1.04388e+09	1.36235e+09	2.14084e+09	5.06016e+09	597.155	5.97155e+08	5.88496e+07	2.04884e+08	2.57195e+08	3.33481e+08	9.69929e+08	707.138	7.07138e+08	1.05823e+08	1.9616e+08	2.55524e+08	3.58767e+08	1.15115e+09	525.165	5.25165e+08	3.71869e+08	4.00622e+08	4.23625e+08	6.49813e+08	8.70251e+08	47.215	4.7215e+07	2.41269e+06	7.75507e+06	9.65075e+06	2.34375e+07	6.41086e+07	8794.69	1210.59	2238.75	2792.05	4247.01	9400.44
2260	2071.8	2.0718e+09	2.11738e+08	3.85666e+08	4.83972e+08	7.41083e+08	1.28555e+09	4849.9	4849900000	460255510	1044425965	1363064395	2141958335	5062810610	597.5	597500000	58883625	205002250	257343250	333673875	970489375	707.6	707600000	105892340	196288240	255691260	3.59001e+08	1151902040	525.4	525400000	372035740	400801390	423813910	650103690	870640340	47.3	47300000	2.41703e+06	7769025	9.66812e+06	2.34797e+07	64223940	8799.5	1211.22	2239.95	2793.55	4249.3	9405.62
2261	2072.92	2072918772	2.11852e+08	3.85874e+08	4.84234e+08	7.41483e+08	1.28625e+09	4852.42	4.85242e+09	4.60495e+08	1.04497e+09	1.36377e+09	2.14307e+09	5.06544e+09	597.859	597858500	5.8919e+07	2.05125e+08	2.57498e+08	3.33874e+08	9.71072e+08	707.996	707996256	1.05952e+08	1.96398e+08	2.55834e+08	3.59202e+08	1.15255e+09	525.636	525636430	3.72203e+08	4.00982e+08	4.24005e+08	6.50396e+08	8.71032e+08	47.3284	4.73284e+07	2.41848e+06	7.77369e+06	9.67392e+06	2.34938e+07	6.42625e+07	8804.16	1211.84	2241.12	2795.02	4251.52	9410.6
2262	2074.04	2.07404e+09	2.11967e+08	3.86082e+08	4.84495e+08	7.41883e+08	1.28694e+09	4854.95	4.85495e+09	4.60734e+08	1.04551e+09	1.36448e+09	2.14419e+09	5.06808e+09	598.217	5.98217e+08	5.89543e+07	2.05248e+08	2.57652e+08	3.34074e+08	9.71654e+08	708.393	7.08393e+08	1.06011e+08	1.96508e+08	2.55978e+08	3.59403e+08	1.15319e+09	525.873	5.25873e+08	3.72371e+08	4.01162e+08	4.24195e+08	6.50689e+08	8.71424e+08	47.3568	4.73568e+07	2.41993e+06	7.77835e+06	9.67973e+06	2.35079e+07	6.4301e+07	8808.82	1212.46	2242.29	2796.48	4253.74	9415.59
2263	2075.16	2.07516e+09	2.12081e+08	3.86291e+08	4.84757e+08	7.42284e+08	1.28764e+09	4857.47	4.85747e+09	4.60974e+08	1.04606e+09	1.36519e+09	2.1453e+09	5.07071e+09	598.576	5.98576e+08	5.89897e+07	2.05371e+08	2.57807e+08	3.34275e+08	9.72237e+08	708.789	7.08789e+08	1.0607e+08	1.96618e+08	2.56121e+08	3.59604e+08	1.15384e+09	526.11	5.2611e+08	3.72538e+08	4.01343e+08	4.24386e+08	6.50982e+08	8.71816e+08	47.3852	4.73852e+07	2.42138e+06	7.78302e+06	9.68553e+06	2.3522e+07	6.43396e+07	8813.49	1213.07	2243.46	2797.95	4255.97	9420.58
2264	2076.28	2.07628e+09	2.12196e+08	3.86499e+08	4.85019e+08	7.42685e+08	1.28833e+09	4860	4.86e+09	4.61214e+08	1.0466e+09	1.3659e+09	2.14642e+09	5.07335e+09	598.935	5.98935e+08	5.90251e+07	2.05495e+08	2.57961e+08	3.34475e+08	9.72821e+08	709.186	7.09186e+08	1.0613e+08	1.96728e+08	2.56264e+08	3.59806e+08	1.15448e+09	526.346	5.26346e+08	3.72706e+08	4.01523e+08	4.24577e+08	6.51275e+08	8.72209e+08	47.4136	4.74136e+07	2.42284e+06	7.78769e+06	9.69134e+06	2.35361e+07	6.43782e+07	8818.16	1213.69	2244.63	2799.42	4258.19	9425.57
2265	2077.4	2077400000	212310280	386708010	485280640	743085980	1289026700	4862.4	4862400000	461441760	1047117840	1366577520	2147478960	5075859360	599.3	599300000	59061015	205619830	258118510	334679085	973413025	709.6	709600000	106191640	196843040	256413960	3.60016e+08	1155157840	526.6	526600000	372885460	401716810	424781890	651588510	872628860	47.4	47400000	2.42214e+06	7785450	9.68856e+06	2.35294e+07	64359720	8822.7	1214.31	2245.79	2800.86	4260.38	9430.45
2266	2078.5	2078501022	2.12423e+08	3.86913e+08	4.85538e+08	7.4348e+08	1.28971e+09	4864.83	4864831200	4.61672e+08	1.04764e+09	1.36726e+09	2.14855e+09	5.0784e+09	599.654	5.99654e+08	5.90959e+07	2.05741e+08	2.58271e+08	3.34877e+08	9.73987e+08	709.99	709990280	1.0625e+08	1.96951e+08	2.56555e+08	3.60214e+08	1.15579e+09	526.832	5.26832e+08	3.7305e+08	4.01894e+08	4.24969e+08	6.51875e+08	8.73013e+08	47.4275	47427492	2.42354e+06	7.78997e+06	9.69418e+06	2.3543e+07	6.4397e+07	8827.24	1214.91	2246.93	2802.29	4262.54	9435.3
2267	2079.6	2.0796e+09	2.12535e+08	3.87118e+08	4.85795e+08	7.43874e+08	1.29039e+09	4867.26	4.86726e+09	4.61903e+08	1.04817e+09	1.36794e+09	2.14963e+09	5.08094e+09	600.007	6.00007e+08	5.91307e+07	2.05863e+08	2.58423e+08	3.35074e+08	9.74562e+08	710.381	7.10381e+08	1.06308e+08	1.9706e+08	2.56696e+08	3.60412e+08	1.15643e+09	527.064	5.27064e+08	3.73214e+08	4.0207e+08	4.25156e+08	6.52162e+08	8.73397e+08	47.455	4.7455e+07	2.42495e+06	7.79448e+06	9.6998e+06	2.35567e+07	6.44344e+07	8831.77	1215.52	2248.07	2803.71	4264.71	9440.15
2268	2080.7	2.0807e+09	2.12648e+08	3.87323e+08	4.86053e+08	7.44268e+08	1.29108e+09	4869.7	4.8697e+09	4.62134e+08	1.04869e+09	1.36863e+09	2.1507e+09	5.08348e+09	600.361	6.00361e+08	5.91656e+07	2.05984e+08	2.58576e+08	3.35272e+08	9.75137e+08	710.771	7.10771e+08	1.06367e+08	1.97168e+08	2.56837e+08	3.6061e+08	1.15706e+09	527.295	5.27295e+08	3.73378e+08	4.02247e+08	4.25343e+08	6.52449e+08	8.73781e+08	47.4825	4.74825e+07	2.42636e+06	7.799e+06	9.70543e+06	2.35703e+07	6.44718e+07	8836.31	1216.12	2249.21	2805.14	4266.87	9445.01
2269	2081.81	2.08181e+09	2.12761e+08	3.87528e+08	4.8631e+08	7.44663e+08	1.29176e+09	4872.13	4.87213e+09	4.62365e+08	1.04921e+09	1.36931e+09	2.15178e+09	5.08602e+09	600.716	6.00716e+08	5.92005e+07	2.06106e+08	2.58728e+08	3.3547e+08	9.75712e+08	711.162	7.11162e+08	1.06425e+08	1.97276e+08	2.56979e+08	3.60808e+08	1.1577e+09	527.527	5.27527e+08	3.73542e+08	4.02424e+08	4.2553e+08	6.52736e+08	8.74166e+08	47.5101	4.75101e+07	2.42776e+06	7.80353e+06	9.71106e+06	2.3584e+07	6.45092e+07	8840.86	1216.72	2250.35	2806.57	4269.04	9449.87
2270	2082.8	2.0828e+09	2.12862e+08	3.87713e+08	4.86542e+08	7.45018e+08	1.29238e+09	4874.7	4874700000	462609030	1049766645	1370034435	2152911255	5088699330	601.1	601100000	59238405	206237410	258893770	335684295	976336675	711.5	711500000	106475975	197370100	257100525	3.6098e+08	1158250850	527.7	5.277e+08	3.73664e+08	402555945	425669205	6.5295e+08	8.74452e+08	47.6	47600000	2.43236e+06	7818300	9.72944e+06	2.36286e+07	64631280	8845.4	1217.28	2251.46	2807.97	4271.17	9454.75
2271	2083.86	2083862228	2.12971e+08	3.87911e+08	4.8679e+08	7.45398e+08	1.29304e+09	4877.09	4877088603	4.62836e+08	1.05028e+09	1.37071e+09	2.15397e+09	5.09119e+09	601.449	6.01449e+08	5.92728e+07	2.06357e+08	2.59044e+08	3.35879e+08	9.76903e+08	711.884	711884210	1.06533e+08	1.97477e+08	2.57239e+08	3.61174e+08	1.15888e+09	527.927	527926911	3.73825e+08	4.02729e+08	4.25852e+08	6.5323e+08	8.74828e+08	47.6271	47627132	2.43375e+06	7.82276e+06	9.73499e+06	2.36421e+07	6.46681e+07	8849.84	1217.87	2252.58	2809.37	4273.29	9459.5
2272	2084.92	2.08492e+09	2.13079e+08	3.88109e+08	4.87038e+08	7.45778e+08	1.2937e+09	4879.48	4.87948e+09	4.63062e+08	1.0508e+09	1.37138e+09	2.15502e+09	5.09369e+09	601.797	6.01797e+08	5.93071e+07	2.06477e+08	2.59194e+08	3.36074e+08	9.7747e+08	712.269	7.12269e+08	1.06591e+08	1.97583e+08	2.57378e+08	3.61369e+08	1.1595e+09	528.154	5.28154e+08	3.73986e+08	4.02902e+08	4.26035e+08	6.53511e+08	8.75204e+08	47.6543	4.76543e+07	2.43513e+06	7.82722e+06	9.74053e+06	2.36556e+07	6.4705e+07	8854.28	1218.46	2253.69	2810.76	4275.41	9464.26
2273	2085.99	2.08599e+09	2.13188e+08	3.88307e+08	4.87287e+08	7.46158e+08	1.29436e+09	4881.87	4.88187e+09	4.63289e+08	1.05131e+09	1.37205e+09	2.15608e+09	5.09618e+09	602.147	6.02147e+08	5.93415e+07	2.06596e+08	2.59345e+08	3.36269e+08	9.78036e+08	712.653	7.12653e+08	1.06649e+08	1.9769e+08	2.57517e+08	3.61565e+08	1.16013e+09	528.381	5.28381e+08	3.74147e+08	4.03075e+08	4.26219e+08	6.53792e+08	8.7558e+08	47.6814	4.76814e+07	2.43652e+06	7.83168e+06	9.74609e+06	2.36691e+07	6.47419e+07	8858.72	1219.05	2254.81	2812.16	4277.53	9469.03
2274	2087.05	2.08705e+09	2.13297e+08	3.88505e+08	4.87535e+08	7.46539e+08	1.29502e+09	4884.26	4.88426e+09	4.63516e+08	1.05183e+09	1.37272e+09	2.15713e+09	5.09868e+09	602.496	6.02496e+08	5.9376e+07	2.06716e+08	2.59495e+08	3.36464e+08	9.78604e+08	713.038	7.13038e+08	1.06706e+08	1.97797e+08	2.57656e+08	3.6176e+08	1.16075e+09	528.608	5.28608e+08	3.74307e+08	4.03249e+08	4.26402e+08	6.54073e+08	8.75957e+08	47.7086	4.77086e+07	2.43791e+06	7.83614e+06	9.75164e+06	2.36826e+07	6.47788e+07	8863.16	1219.64	2255.93	2813.56	4279.65	9473.79
2275	2088.1	2088100000	213403820	388699815	487780160	746913370	1295666050	4886.6	4886600000	463738340	1052329310	1373378930	2158166890	5101121740	602.8	602800000	59405940	206820680	259625960	336633660	979097900	713.5	713500000	106775275	197924900	257823225	3.61994e+08	1161506650	528.9	528900000	374514090	403471365	426637185	654434415	876440190	47.7	47700000	2.43747e+06	7834725	9.74988e+06	2.36783e+07	64767060	8867.6	1220.27	2257.08	2815	4281.82	9478.6
2276	2089.12	2089123169	2.13508e+08	3.8889e+08	4.88019e+08	7.47279e+08	1.2963e+09	4888.95	4888945568	4.63961e+08	1.05283e+09	1.37404e+09	2.1592e+09	5.10357e+09	603.144	603143596	5.94398e+07	2.06939e+08	2.59774e+08	3.36826e+08	9.79656e+08	713.878	713878155	1.06832e+08	1.9803e+08	2.5796e+08	3.62186e+08	1.16212e+09	529.117	529116849	3.74668e+08	4.03637e+08	4.26812e+08	6.54703e+08	8.768e+08	47.7272	47727189	2.43886e+06	7.83919e+06	9.75544e+06	2.36918e+07	6.4804e+07	8871.93	1220.85	2258.17	2816.36	4283.89	9483.25
2277	2090.15	2.09015e+09	2.13613e+08	3.89081e+08	4.88258e+08	7.47646e+08	1.29694e+09	4891.29	4.89129e+09	4.64184e+08	1.05334e+09	1.3747e+09	2.16024e+09	5.10602e+09	603.487	6.03487e+08	5.94737e+07	2.07057e+08	2.59922e+08	3.37018e+08	9.80214e+08	714.257	7.14257e+08	1.06888e+08	1.98135e+08	2.58097e+08	3.62378e+08	1.16274e+09	529.334	5.29334e+08	3.74821e+08	4.03802e+08	4.26987e+08	6.54971e+08	8.77159e+08	47.7544	4.77544e+07	2.44025e+06	7.84366e+06	9.761e+06	2.37053e+07	6.48409e+07	8876.27	1221.42	2259.26	2817.72	4285.96	9487.91
2278	2091.17	2.09117e+09	2.13718e+08	3.89271e+08	4.88498e+08	7.48012e+08	1.29757e+09	4893.64	4.89364e+09	4.64406e+08	1.05385e+09	1.37536e+09	2.16128e+09	5.10847e+09	603.831	6.03831e+08	5.95076e+07	2.07175e+08	2.6007e+08	3.3721e+08	9.80773e+08	714.635	7.14635e+08	1.06945e+08	1.9824e+08	2.58233e+08	3.6257e+08	1.16335e+09	529.551	5.29551e+08	3.74975e+08	4.03968e+08	4.27162e+08	6.5524e+08	8.77519e+08	47.7816	4.77816e+07	2.44164e+06	7.84813e+06	9.76656e+06	2.37188e+07	6.48779e+07	8880.61	1221.99	2260.35	2819.09	4288.03	9492.57
2279	2092.2	2.0922e+09	2.13822e+08	3.89462e+08	4.88737e+08	7.48378e+08	1.29821e+09	4895.99	4.89599e+09	4.64629e+08	1.05435e+09	1.37602e+09	2.16231e+09	5.11092e+09	604.176	6.04176e+08	5.95415e+07	2.07293e+08	2.60218e+08	3.37402e+08	9.81332e+08	715.014	7.15014e+08	1.07002e+08	1.98345e+08	2.5837e+08	3.62762e+08	1.16397e+09	529.768	5.29768e+08	3.75129e+08	4.04133e+08	4.27337e+08	6.55508e+08	8.77878e+08	47.8088	4.78088e+07	2.44303e+06	7.8526e+06	9.77213e+06	2.37323e+07	6.49149e+07	8884.95	1222.57	2261.44	2820.45	4290.1	9497.23
2280	2093.3	2.0933e+09	2.13935e+08	3.89668e+08	4.88995e+08	7.48773e+08	1.29889e+09	4898.4	4898400000	464858160	1054870440	1376695320	2163378360	5113439760	604.6	604600000	59583330	207438260	260401220	337638870	982021550	715.4	715400000	107059610	198451960	258509790	3.62958e+08	1164599660	530	530000000	375293000	404310500	427524500	655795500	878263000	47.8	47800000	2.44258e+06	7851150	9.77032e+06	2.37279e+07	64902840	8889.5	1223.17	2262.59	2821.9	4292.27	9502.12
2281	2094.3	2.0943e+09	2.14038e+08	3.89855e+08	4.8923e+08	7.49133e+08	1.29952e+09	4900.7	4900702248	4.65077e+08	1.05537e+09	1.37734e+09	2.1644e+09	5.11584e+09	604.939	604938576	5.96167e+07	2.07554e+08	2.60547e+08	3.37828e+08	9.82571e+08	715.772	715772008	1.07115e+08	1.98555e+08	2.58644e+08	3.63147e+08	1.16521e+09	530.212	530212000	3.75443e+08	4.04472e+08	4.27696e+08	6.56058e+08	8.78614e+08	47.8268	4.78268e+07	2.44395e+06	7.85555e+06	9.77579e+06	2.37412e+07	6.49392e+07	8893.76	1223.73	2263.66	2823.23	4294.3	9506.69
2282	2095.31	2.09531e+09	2.14141e+08	3.90042e+08	4.89464e+08	7.49492e+08	1.30014e+09	4903.01	4.90301e+09	4.65295e+08	1.05586e+09	1.37799e+09	2.16541e+09	5.11825e+09	605.277	6.05277e+08	5.96501e+07	2.07671e+08	2.60693e+08	3.38017e+08	9.83122e+08	716.144	7.16144e+08	1.07171e+08	1.98658e+08	2.58779e+08	3.63336e+08	1.16581e+09	530.424	5.30424e+08	3.75593e+08	4.04634e+08	4.27867e+08	6.5632e+08	8.78966e+08	47.8536	4.78536e+07	2.44532e+06	7.85995e+06	9.78127e+06	2.37545e+07	6.49756e+07	8898.01	1224.3	2264.73	2824.57	4296.33	9511.26
2283	2096.32	2.09632e+09	2.14243e+08	3.90229e+08	4.89699e+08	7.49852e+08	1.30076e+09	4905.31	4.90531e+09	4.65514e+08	1.05636e+09	1.37864e+09	2.16643e+09	5.12065e+09	605.616	6.05616e+08	5.96835e+07	2.07787e+08	2.60839e+08	3.38206e+08	9.83672e+08	716.517	7.16517e+08	1.07227e+08	1.98762e+08	2.58913e+08	3.63525e+08	1.16642e+09	530.636	5.30636e+08	3.75744e+08	4.04796e+08	4.28038e+08	6.56583e+08	8.79317e+08	47.8803	4.78803e+07	2.44669e+06	7.86435e+06	9.78674e+06	2.37678e+07	6.50119e+07	8902.28	1224.86	2265.8	2825.91	4298.36	9515.84
2284	2097.32	2.09732e+09	2.14346e+08	3.90416e+08	4.89934e+08	7.50212e+08	1.30139e+09	4907.62	4.90762e+09	4.65733e+08	1.05685e+09	1.37929e+09	2.16745e+09	5.12306e+09	605.955	6.05955e+08	5.97169e+07	2.07903e+08	2.60985e+08	3.38396e+08	9.84223e+08	716.889	7.16889e+08	1.07282e+08	1.98865e+08	2.59048e+08	3.63714e+08	1.16702e+09	530.849	5.30849e+08	3.75894e+08	4.04958e+08	4.28209e+08	6.56845e+08	8.79669e+08	47.9072	4.79072e+07	2.44806e+06	7.86875e+06	9.79222e+06	2.37811e+07	6.50483e+07	8906.54	1225.42	2266.87	2827.25	4300.4	9520.41
2285	2098.3	2.0983e+09	2.14446e+08	3.90599e+08	4.90163e+08	7.50562e+08	1.302e+09	4909.9	4909900000	465949510	1057346965	1379927395	2168457335	5125444610	606.3	606300000	59750865	208021530	261133410	338588235	984782775	717.3	717300000	107343945	198979020	259196355	3.63922e+08	1167692670	531	531000000	376001100	405073350	428331150	657032850	879920100	48	48000000	2.4528e+06	7884000	9.8112e+06	2.38272e+07	65174400	8910.8	1225.94	2267.9	2828.56	4302.39	9525.01
2286	2099.29	2.09929e+09	2.14547e+08	3.90782e+08	4.90393e+08	7.50915e+08	1.30261e+09	4912.16	4912158554	4.66164e+08	1.05783e+09	1.38056e+09	2.16945e+09	5.1278e+09	606.64	6.0664e+08	5.97843e+07	2.08138e+08	2.6128e+08	3.38778e+08	9.85334e+08	717.666	7.17666e+08	1.07399e+08	1.9908e+08	2.59329e+08	3.64108e+08	1.16829e+09	531.207	531207090	3.76148e+08	4.05231e+08	4.28498e+08	6.57289e+08	8.80263e+08	48.0269	48026880	2.45417e+06	7.88842e+06	9.81669e+06	2.38405e+07	6.52109e+07	8914.98	1226.5	2268.95	2829.88	4304.38	9529.51
2287	2100.27	2.10027e+09	2.14648e+08	3.90966e+08	4.90624e+08	7.51268e+08	1.30322e+09	4914.42	4.91442e+09	4.66378e+08	1.05832e+09	1.3812e+09	2.17045e+09	5.13016e+09	606.979	6.06979e+08	5.98178e+07	2.08255e+08	2.61426e+08	3.38968e+08	9.85886e+08	718.032	7.18032e+08	1.07453e+08	1.99182e+08	2.59461e+08	3.64293e+08	1.16888e+09	531.414	5.31414e+08	3.76294e+08	4.05389e+08	4.28665e+08	6.57545e+08	8.80607e+08	48.0538	4.80538e+07	2.45555e+06	7.89283e+06	9.82219e+06	2.38539e+07	6.52474e+07	8919.17	1227.05	2270	2831.2	4306.38	9534
2288	2101.26	2.10126e+09	2.14749e+08	3.9115e+08	4.90854e+08	7.51621e+08	1.30383e+09	4916.68	4.91668e+09	4.66593e+08	1.05881e+09	1.38183e+09	2.17145e+09	5.13252e+09	607.319	6.07319e+08	5.98513e+07	2.08371e+08	2.61572e+08	3.39157e+08	9.86438e+08	718.398	7.18398e+08	1.07508e+08	1.99284e+08	2.59593e+08	3.64479e+08	1.16948e+09	531.622	5.31622e+08	3.76441e+08	4.05547e+08	4.28832e+08	6.57802e+08	8.8095e+08	48.0807	4.80807e+07	2.45692e+06	7.89725e+06	9.82769e+06	2.38673e+07	6.5284e+07	8923.36	1227.6	2271.06	2832.51	4308.38	9538.51
2289	2102.25	2.10225e+09	2.1485e+08	3.91333e+08	4.91085e+08	7.51974e+08	1.30444e+09	4918.94	4.91894e+09	4.66807e+08	1.05929e+09	1.38247e+09	2.17245e+09	5.13488e+09	607.659	6.07659e+08	5.98848e+07	2.08488e+08	2.61719e+08	3.39347e+08	9.86991e+08	718.764	7.18764e+08	1.07563e+08	1.99385e+08	2.59726e+08	3.64665e+08	1.17008e+09	531.829	5.31829e+08	3.76588e+08	4.05706e+08	4.29e+08	6.58058e+08	8.81294e+08	48.1076	4.81076e+07	2.4583e+06	7.90168e+06	9.8332e+06	2.38806e+07	6.53205e+07	8927.55	1228.15	2272.11	2833.83	4310.38	9543.01
2290	2103.2	2.1032e+09	214947040	3.91511e+08	4.91308e+08	7.52315e+08	1.30504e+09	4921.3	4921300000	467031370	1059801955	1383131365	2173492145	5137345070	608	608000000	59918400	208604800	261865600	339537600	987544000	719.1	719100000	107613315	199478340	259846785	3.64835e+08	1170622890	532.1	532100000	376780010	405912485	429218465	658393935	881742910	48.1	48100000	2.45791e+06	7900425	9.83164e+06	2.38768e+07	65310180	8931.8	1228.75	2273.21	2835.2	4312.45	9547.6
2291	2104.17	2.10417e+09	2.15046e+08	3.91691e+08	4.91534e+08	7.52661e+08	1.30564e+09	4923.51	4923514585	4.67242e+08	1.06028e+09	1.38375e+09	2.17447e+09	5.13966e+09	608.334	608334400	5.99514e+07	2.0872e+08	2.6201e+08	3.39724e+08	9.88087e+08	719.46	719459550	1.07667e+08	1.99578e+08	2.59977e+08	3.65018e+08	1.17121e+09	532.302	532302198	3.76923e+08	4.06067e+08	4.29382e+08	6.58644e+08	8.82078e+08	48.1265	48126455	2.45926e+06	7.90477e+06	9.83705e+06	2.389e+07	6.53461e+07	8935.9	1229.29	2274.24	2836.49	4314.41	9552.01
2292	2105.14	2.10514e+09	2.15145e+08	3.91871e+08	4.9176e+08	7.53007e+08	1.30624e+09	4925.73	4.92573e+09	4.67452e+08	1.06076e+09	1.38438e+09	2.17545e+09	5.14197e+09	608.669	6.08669e+08	5.99843e+07	2.08834e+08	2.62154e+08	3.39911e+08	9.88631e+08	719.819	7.19819e+08	1.07721e+08	1.99678e+08	2.60107e+08	3.652e+08	1.17179e+09	532.504	5.32504e+08	3.77066e+08	4.06221e+08	4.29545e+08	6.58894e+08	8.82413e+08	48.1529	4.81529e+07	2.46061e+06	7.90912e+06	9.84246e+06	2.39031e+07	6.5382e+07	8940.01	1229.83	2275.27	2837.78	4316.36	9556.43
2293	2106.1	2.1061e+09	2.15244e+08	3.92051e+08	4.91986e+08	7.53353e+08	1.30684e+09	4927.95	4.92795e+09	4.67662e+08	1.06123e+09	1.385e+09	2.17643e+09	5.14428e+09	609.004	6.09004e+08	6.00173e+07	2.08949e+08	2.62298e+08	3.40098e+08	9.89174e+08	720.179	7.20179e+08	1.07775e+08	1.99778e+08	2.60237e+08	3.65383e+08	1.17238e+09	532.707	5.32707e+08	3.7721e+08	4.06375e+08	4.29708e+08	6.59145e+08	8.82748e+08	48.1794	4.81794e+07	2.46197e+06	7.91347e+06	9.84787e+06	2.39163e+07	6.5418e+07	8944.12	1230.37	2276.3	2839.08	4318.32	9560.84
2294	2107.07	2.10707e+09	2.15343e+08	3.92232e+08	4.92212e+08	7.537e+08	1.30744e+09	4930.16	4.93016e+09	4.67873e+08	1.06171e+09	1.38562e+09	2.17741e+09	5.1466e+09	609.339	6.09339e+08	6.00503e+07	2.09064e+08	2.62442e+08	3.40285e+08	9.89718e+08	720.539	7.20539e+08	1.07829e+08	1.99878e+08	2.60367e+08	3.65566e+08	1.17297e+09	532.909	5.32909e+08	3.77353e+08	4.0653e+08	4.29871e+08	6.59395e+08	8.83084e+08	48.2059	4.82059e+07	2.46332e+06	7.91782e+06	9.85329e+06	2.39294e+07	6.5454e+07	8948.23	1230.91	2277.33	2840.37	4320.28	9565.26
2295	2108	2108000000	215437600	392404200	492428800	754031600	1308014000	4932.4	4932400000	468084760	1062192340	1386251020	2178394460	5148932360	609.6	609600000	60076080	209153760	262554720	340431120	990142800	720.9	720900000	107882685	199977660	260497215	3.65749e+08	1173553110	533.1	533100000	377488110	406675335	430025115	659631285	883400010	48.2	48200000	2.46302e+06	7916850	9.85208e+06	2.39265e+07	65445960	8952.2	1231.43	2278.32	2841.61	4322.16	9569.49
2296	2108.95	2.10895e+09	2.15535e+08	3.92581e+08	4.9265e+08	7.54371e+08	1.3086e+09	4934.57	4934570256	4.68291e+08	1.06266e+09	1.38686e+09	2.17935e+09	5.1512e+09	609.929	6.09929e+08	6.01085e+07	2.09267e+08	2.62696e+08	3.40615e+08	9.90677e+08	721.253	721253241	1.07936e+08	2.00076e+08	2.60625e+08	3.65928e+08	1.17413e+09	533.303	5.33303e+08	3.77632e+08	4.0683e+08	4.30189e+08	6.59882e+08	8.83736e+08	48.226	48226028	2.46435e+06	7.92113e+06	9.8574e+06	2.39394e+07	6.54813e+07	8956.23	1231.97	2279.33	2842.88	4324.09	9573.82
2297	2109.9	2.1099e+09	2.15632e+08	3.92757e+08	4.92872e+08	7.5471e+08	1.30919e+09	4936.74	4.93674e+09	4.68497e+08	1.06313e+09	1.38747e+09	2.18031e+09	5.15346e+09	610.259	6.10259e+08	6.0141e+07	2.0938e+08	2.62838e+08	3.40799e+08	9.91212e+08	721.607	7.21607e+08	1.07988e+08	2.00174e+08	2.60753e+08	3.66107e+08	1.1747e+09	533.505	5.33505e+08	3.77775e+08	4.06984e+08	4.30352e+08	6.60133e+08	8.84072e+08	48.2521	4.82521e+07	2.46568e+06	7.9254e+06	9.86272e+06	2.39523e+07	6.55167e+07	8960.26	1232.5	2280.35	2844.15	4326.01	9578.16
2298	2110.85	2.11085e+09	2.15729e+08	3.92934e+08	4.93094e+08	7.5505e+08	1.30978e+09	4938.91	4.93891e+09	4.68703e+08	1.0636e+09	1.38808e+09	2.18127e+09	5.15573e+09	610.588	6.10588e+08	6.01735e+07	2.09493e+08	2.6298e+08	3.40983e+08	9.91748e+08	721.96	7.2196e+08	1.08041e+08	2.00272e+08	2.6088e+08	3.66287e+08	1.17528e+09	533.708	5.33708e+08	3.77919e+08	4.07139e+08	4.30516e+08	6.60384e+08	8.84407e+08	48.2781	4.82781e+07	2.46701e+06	7.92968e+06	9.86805e+06	2.39653e+07	6.5552e+07	8964.3	1233.03	2281.36	2845.42	4327.94	9582.5
2299	2111.8	2.1118e+09	2.15826e+08	3.93111e+08	4.93316e+08	7.5539e+08	1.31037e+09	4941.09	4.94109e+09	4.68909e+08	1.06406e+09	1.38869e+09	2.18223e+09	5.158e+09	610.918	6.10918e+08	6.02059e+07	2.09606e+08	2.63122e+08	3.41167e+08	9.92283e+08	722.314	7.22314e+08	1.08094e+08	2.0037e+08	2.61008e+08	3.66466e+08	1.17585e+09	533.911	5.33911e+08	3.78062e+08	4.07294e+08	4.30679e+08	6.60634e+08	8.84744e+08	48.3042	4.83042e+07	2.46834e+06	7.93396e+06	9.87338e+06	2.39782e+07	6.55874e+07	8968.33	1233.57	2282.38	2846.69	4329.87	9586.84
2300	2112.7	2.1127e+09	215917940	393279105	4.93527e+08	7.55713e+08	1.31093e+09	4943.2	4943200000	469109680	1064518120	1389286360	2183164280	5160206480	611.3	611300000	60243615	209737030	263286910	341380485	992904025	722.7	722700000	108152055	200476980	261147645	3.66662e+08	1176483330	534.1	534100000	378196210	407438185	430831765	660868635	885057110	48.4	48400000	2.47324e+06	7949700	9.89296e+06	2.40258e+07	65717520	8972.4	1234.09	2283.4	2847.97	4331.81	9591.3
			5.77242e+10	1.05141e+11	1.31941e+11	2.02035e+11	3.50468e+11			1.28485e+11	2.91563e+11	3.80514e+11	5.9795e+11	1.41334e+12			1.59402e+10	5.54955e+10	6.96645e+10	9.03277e+10	2.62718e+11			2.95669e+10	5.48069e+10	7.13932e+10	1.00239e+11	3.2163e+11			9.64595e+10	1.03918e+11	1.09884e+11	1.68555e+11	2.25735e+11			6.50708e+08	2.09156e+09	2.60283e+09	6.32117e+09	1.72903e+10		217436	Total Weight of Waste (t)		After diversion		After settlement
			57724.2	105141	131941	202035	350468			128485	291563	380514	597950	1.41334e+06			15940.2	55495.5	69664.5	90327.7	262718			29566.9	54806.9	71393.2	100239	321630			96459.5	103918	109884	168555	225735			650.708	2091.56	2602.83	6321.17	17290.3					176123		137376
																																												weight of mount everst (t)	175000		80.4835		127.388
																																															1.24249		0.785006
																																															99.3623
																																												217436000000			1.00642
																																												217.436	Gton
																																													gigaton
																																															176123160000
																																															176.123

## Sheet: Waste Comp
	Africa		Asia		Europe		Latin America and the Caribbean (LAC)		Northern America		Oceania				Africa	Asia	Europe	LAC	NA	Oceania
	Components	%	Components	%	Components	%	Components	%	Components	%	Components	%		Components	%	%	%	%	%	%
	Organic	57	Organic	47.7	Organic	35	Organic	54	Organic	34.5	Organic	51		Organic	57	47.7	35	54	34.5	51	46.5333
	Plastic	13	Plastic	9.9	Plastic	10	Plastic	12	Plastic	13.1	Plastic	17		Plastic	13	9.9	10	12	13.1	17
	Paper	9	Paper	16.6	Paper	25	Paper	16	Paper	25.9	Paper	4.1		Paper	9	16.6	25	16	25.9	4.1
	Glass	4	Glass	3.8	Glass	8	Glass	4	Glass	4.4	Glass	4.1		Glass	4	3.8	8	4	4.4	4.1
	Metal	4	Metal	3.1	Metal	5	Metal	2	Metal	11.3	Metal	6.6		Metal	4	3.1	5	2	11.3	6.6
	Textile	0	Textile	3.5	Textile	5	Textile	0	Textile	9.3	Textile	3.8		Textile	0	3.5	5	0	9.3	3.8
	Other	13	Other	15.4	Other	12	Other	12	Other	1.5	Other	13.4		Other	13	15.4	12	12	1.5	13.4
	Total	100	Total	100	Total	100	Total	100	Total	100	Total	100		Total	100	100	100	100	100	100
		%		%				%		%		%			Africa	Asia	Europe	LAC	NA	Oceania
	Waste Collection	55	Waste Collection	72		100	Waste Collection	84	Waste Collection	99.7	Waste Collection	71	80.2833
	Recycled	4	Recycled	9.2	Landfilling	23	WtE	1	Landfill	50	Recycling	9		Recycling	4	9.2	48	4.5	11.2	9	14.3167
	Open Dumping	47	Open Dumping	45.1	Thermal Treatment	29	Composting	10	Incineration	11.8	Open Dumping	19		Open Dumping	47	45.1	0	33	0	19	24.0167
	Open burning	9	Composting	1.5	Recycling	48	Recycling	4.5	Recycling	11.2	Composting	2		Composting	0	1.5		10	27	2	6.75
	Landfill	29	Landfill	19.8			Open Dumping	33	Composting	27	Landfill	46		Landfill	29	19.8	23	51.5	50	46	36.55
	Incineration/ WtE	2	Incineration/ WtE	6.6			Sanitary Landfilling	51.5			Incineration/ WtE	24		Incineration/ WtE	2	6.6	29	1	11.8	24	12.4
	Other	9	Other	17.8							Other			Others including open burning	18	17.8	0	0	0	0	5.96667
	Adusei-Gyamfi, J., Boateng, K. S., Sulemana, A., & Hogarh, J. N. (2022). Post COVID-19 recovery: Challenges and opportunities for solid waste management in Africa. Environmental Challenges, 100442.		Shekdar, A. V. (2009). Sustainable solid waste management: An integrated approach for Asian countries. Waste management, 29(4), 1438-1448.		Calabrò, P. S., Gori, M., & Lubello, C. (2015). European trends in greenhouse gases emissions from integrated solid waste management. Environmental technology, 36(16), 2125-2137.		Margallo, M., Ziegler-Rodriguez, K., Vázquez-Rowe, I., Aldaco, R., Irabien, Á., & Kahhat, R. (2019). Enhancing waste management strategies in Latin America under a holistic environmental assessment perspective: A review for policy support. Science of the Total Environment, 689, 1255-1275.		Mukherjee, C., Denney, J., Mbonimpa, E. G., Slagley, J., & Bhowmik, R. (2020). A review on municipal solid waste-to-energy trends in the USA. Renewable and Sustainable Energy Reviews, 119, 109512.		Practical guide to Solid Waste Management in Pacific				100	100	100	100	100	100
	Kaza, S., Yao, L., Bhada-Tata, P., & Van Woerden, F. (2018). What a waste 2.0: a global snapshot of solid waste management to 2050. World Bank Publications.		Yadav, P., & Samadder, S. R. (2018). A critical review of the life cycle assessment studies on solid waste management in Asian countries. Journal of Cleaner Production, 185, 492-515.		Abis, M., Bruno, M., Kuchta, K., Simon, F. G., Grönholm, R., Hoppe, M., & Fiore, S. (2020). Assessment of the synergy between recycling and thermal treatments in municipal solid waste management in europe. Energies, 13(23), 6412.		Bijos, J. C., Zanta, V. M., Morató, J., Queiroz, L. M., & Oliveira-Esquerre, K. P. (2022). Improving circularity in municipal solid waste management through machine learning in Latin America and the Caribbean. Sustainable Chemistry and Pharmacy, 28, 100740.		Center for Sustainable Systems, University of Michigan. 2022. “Municipal Solid Waste Factsheet.” Pub. No. CSS04-15.		Kaza, S., Yao, L., Bhada-Tata, P., & Van Woerden, F. (2018). What a waste 2.0: a global snapshot of solid waste management to 2050. World Bank Publications.			Kaza, S., Yao, L., Bhada-Tata, P., & Van Woerden, F. (2018). What a waste 2.0: a global snapshot of solid waste management to 2050. World Bank Publications.	0	0	0	0	0	0
														0	0	0	0	0	0	0
			Kaza, S., Yao, L., Bhada-Tata, P., & Van Woerden, F. (2018). What a waste 2.0: a global snapshot of solid waste management to 2050. World Bank Publications.				Margallo, M., Ziegler-Rodriguez, K., Vázquez-Rowe, I., Aldaco, R., Irabien, Á., & Kahhat, R. (2019). Enhancing waste management strategies in Latin America under a holistic environmental assessment perspective: A review for policy support. Science of the Total Environment, 689, 1255-1275.				Kaza, S., Yao, L., Bhada-Tata, P., & Van Woerden, F. (2018). What a waste 2.0: a global snapshot of solid waste management to 2050. World Bank Publications.
							Kaza, S., Yao, L., Bhada-Tata, P., & Van Woerden, F. (2018). What a waste 2.0: a global snapshot of solid waste management to 2050. World Bank Publications.

## Sheet: WG est (2)
year	Africa			Asia			Europe			Latin America and the Caribbean (LAC)			Northern America (NA)			Oceania
	Pop (m)	Pop	WG	Pop (m)		WG	Pop (m)		WG	Pop (m)		WG	Pop (m)		WG	Pop (m)		WG		Temperature ic	Sea level impact
2023	1248.72			4672.17			699.744			675.57			388.332			39.2826
2050	1803.3			5222.1			631.9			767.7			447.9			45.8
2100	2254.3			5019.2			538.4			732.5			473.6			46.1
2150	2083.1			4650.8			550.37			675			490.1			44.8
2200	2008.2			4681.7			573.7			680.8			508.8			45.5
2250	2060.4			4824			593.8			703.5			523			47
2300	2112.7			4943.2			611.3			722.7			534.1			48.4
Areas	2023		2050		2100		2150		2200		2250		2300
	Population (m)	WG (mt/y)	Population (m)	WG (mt/y)	Population (m)	WG (mt/y)	Population (m)	WG (mt/y)	Population (m)	WG (mt/y)	Population (m)	WG (mt/y)	Population (m)	WG (mt/y)
Afric	1248.72	0	1803.3	0	2254.3	0	2083.1	0	2008.2	0	2060.4	0	2112.7	0
Asia	4672.17	0	5222.1	0	5019.2	0	4650.8	0	4681.7	0	4824	0	4943.2	0
Europe	699.744	0	631.9	0	538.4	0	550.37	0	573.7	0	593.8	0	611.3	0
LAC	675.57	0	767.7	0	732.5	0	675	0	680.8	0	703.5	0	722.7	0
NA	388.332	0	447.9	0	473.6	0	490.1	0	508.8	0	523	0	534.1	0
Oceania	39.2826	0	45.8	0	46.1	0	44.8	0	45.5	0	47	0	48.4	0
Years	Africa P (m)	Africa WG (mt/y)	Asia P (m)	Asia WG (mt/y)	Europe P (m)	Europe WG (mt/y)	LAC P (m)	LAC WG (mt/y)	NA P (m)	NA WG (mt/y)	Oceania P (m)	Oceania WG (mt/y)
2023	1248.72	291.702	4672.17	1313.11	699.744	301.38	675.57	244.117	388.332	313.248	39.2826	8.02937	7723.82	2471.59	494.318
2050	1803.3	421.251	5222.1	1467.67	631.9	272.159	767.7	277.408	447.9	361.299	45.8	9.36152
2100	2254.3	526.604	5019.2	1410.65	538.4	231.889	732.5	264.689	473.6	382.029	46.1	9.42284	9064.1	2825.28
2150	2083.1	486.612	4650.8	1307.11	550.37	237.044	675	243.911	490.1	395.339	44.8	9.15712
2200	2008.2	469.116	4681.7	1315.79	573.7	247.093	680.8	246.007	508.8	410.424	45.5	9.3002
2250	2060.4	481.309	4824	1355.79	593.8	255.75	703.5	254.21	523	421.878	47	9.6068
2300	2112.7	493.527	4943.2	1389.29	611.3	263.287	722.7	261.148	534.1	430.832	48.4	9.89296
	16.1668		60.489		9.05934		8.74637		5.02761		0.508579		99.9977
		11.8002		53.1195		12.1917		9.87529		12.6719		0.324813	99.9834

## Sheet: Ttmt
Africa			Asia			Europe			Latin America and the Caribbean (LAC)			Northern America			Oceania
Components	%		Components	%		Components	%		Components	%		Components	%		Components	%
Organic	57	455534	Organic	47.7	1.71604e+06	Organic	35	288994	Organic	54	361160	Organic	34.5	296084	Organic	51	11219
Plastic	13	103894	Plastic	9.9	356160	Plastic	10	82569.8	Plastic	12	80257.7	Plastic	13.1	112426	Plastic	17	3739.66
Paper	9	71926.5	Paper	16.6	597197	Paper	25	206424	Paper	16	107010	Paper	25.9	222278	Paper	4.1	901.918
Glass	4	31967.3	Glass	3.8	136708	Glass	8	66055.8	Glass	4	26752.6	Glass	4.4	37761.5	Glass	4.1	901.918
Metal	4	31967.3	Metal	3.1	111525	Metal	5	41284.9	Metal	2	13376.3	Metal	11.3	96978.3	Metal	6.6	1451.87
Textile	0	0	Textile	3.5	125915	Textile	5	41284.9	Textile	0	0	Textile	9.3	79814	Textile	3.8	835.924
Other	13	103894	Other	15.4	554026	Other	12	99083.8	Other	12	80257.7	Other	1.5	12873.2	Other	13.4	2947.73
Total	100	799183	Total	100	3.59757e+06	Total	100	825698	Total	100	668814	Total	100	858215	Total	100	21998
		0.799183			3.59757			0.825698			0.668814			0.858215			0.021998
		291.702			1313.11			301.38
	%			%				0.825698		%			%			%
Waste Collection	55	439551	Waste Collection	72	2.59025e+06		100	825698	Waste Collection	84	561804	Waste Collection	99.7	855640	Waste Collection	71	15618.6			78.1006
Recycled	4		Recycled	9.2		Landfilling	23		WtE	1		Landfill	50		Recycling	9				14.3167	33.4667
Open Dumping	47		Open Dumping	45.1		Thermal Treatment	29		Composting	10		Incineration	11.8		Open Dumping	19				24.0167
Open burning	0		Composting	1.5		Recycling	48		Recycling	4.5		Recycling	11.2		Composting	2				6.75
Landfill	29		Landfill	19.8					Open Dumping	33		Composting	27		Landfill	46				36.55
Incineration/ WtE	2		Incineration/ WtE	6.6					Sanitary Landfilling	51.5					Incineration/ WtE	24				12.4
Other & open burn	18		Other	17.8															burning	5.96667
6	76		17.3	64.9		77			15.5	84.5		50			35	65
Pop	WG		Pop	WG		Pop	WG		Pop	WG		Pop	WG		Pop	WG
1.24872e+09	799183		4.67217e+09	3.59757e+06		6.99744e+08	825698		6.7557e+08	668814		3.88332e+08	858215		3.92826e+07	21998.3
BAU Scenario			BAU Scenario		Diver.	BAU Scenario		Diver.	BAU Scenario		Diver.	BAU Scenario		Diver.	BAU Scenario
Collected	439551		Collected	2.59025e+06		Collected	825698		Collected	561804		Collected	855640		Collected	15618.6
Unclollected	359633	45	Unclollected	1.00732e+06	28	Unclollected	-0.351616		Unclollected	107010	16	Unclollected	2574.22	0.29995	Unclollected	6379.7	29.0009
composting	0		composting	38853.8	1.08	composting	0		composting	56180.4	8.4	composting	231023	26.919	composting	312.372	1.41998
Recyling	17582	2.2	Recyling	238303	6.624	Recyling	396335	48	Recyling	25281.2	3.78	Recyling	95831.7	11.1664	Recyling	1405.67	6.38992
Incineration	8791.01	1.1	Incineration	170957	4.752	Incineration	239452	29	Incineration	5618.04	0.84	Incineration	100966	11.7646	Incineration	3748.46	17.0398
Open dumping/LF	334058	41.8	Open dumping/LF	1.68107e+06	46.728	Open dumping/LF	189911	23	Open dumping/LF	474724	70.98	Open dumping/LF	427820	49.85	Open dumping/LF	10152.1	46.1494
Others	79119.1	9.89999	Others	461065	12.816			77						49.85			24.8497
		8.25			17.784						13.02
Scenario-1	25% Div		Scenario-1	25% Div		Scenario-1			Scenario-1	25% Div		Scenario-1	25% Div		Scenario-1	25% Div
composting	10	79918.3	composting	10	359757	composting			composting	10	66881.4	composting			composting
Recyling	10	79918.3	Recyling	10	359757	Recyling			Recyling	10	66881.4	Recyling			Recyling
AD	0	0	AD	0	0	AD			AD	0	0	AD			AD
Incineration/ WtE	5	39959.2	Incineration/ WtE	5	179879				Incineration/ WtE	5	33440.7				Incineration/ WtE
		199796			899393						167204
Composting	79918.3		Composting	359757		Composting	0		Composting	66881.4		Composting	0		Composting	0
Recyling	79918.3		Recyling	359757		Recyling	0		Recyling	66881.4		Recyling	0		Recyling	0
AD	0		AD	0		AD	0		AD	0		AD	0		AD	0
Incineration/ WtE	39959.2		Incineration/ WtE	179879					Incineration/ WtE	33440.7
Remaining	599388		Remaining	2.69818e+06		Remaining			Remaining	501611		Remaining			Remaining
Landfilling	599388		Landfilling	2.69818e+06					Landfilling	501611		MBT			MBT
20% recovery			20% recovery						20% recovery			Incineration			Incineration
															LF
Scenario-2	50% Div		Scenario-2	50% Div		Scenario-2			Scenario-2	50% Div		Scenario-2			Scenario-2	50% Div
composting	10	79918.3	composting	10	359757	composting			composting	10	66881.4	composting			composting	10	2199.83
Recyling	15	119878	Recyling	15	539636	Recyling			Recyling	15	100322	Recyling			Recyling	15	3299.74
AD	5	39959.2	AD	5	179879	AD			AD	5	33440.7	AD			AD	5	1099.91
Incineration/ WtE	20	159837	Incineration/ WtE	20	719514				Incineration/ WtE	20	133763				Incineration/ WtE	20	4399.66
		399592			1.79879e+06						334407						10999.1
Composting	79918.3		Composting	359757		Composting	0		Composting	66881.4		Composting	0		Composting	2199.83
Recyling	119878		Recyling	539636		Recyling	0		Recyling	100322		Recyling	0		Recyling	3299.74
AD	39959.2		AD	179879		AD	0		AD	33440.7		AD	0		AD	1099.91
Incineration/ WtE	159837		Incineration/ WtE	719514					Incineration/ WtE	133763					Incineration/ WtE	4399.66
Remaining	399592		Remaining	1.79879e+06		Remaining			Remaining	334407		Remaining			Remaining	10999.1
Landfilling	399592		Landfilling	1.79879e+06					Landfilling	334407					Landfilling	10999.1
50% recovery			50% recovery						50% recovery						50% recovery
Scenario-3	75% Div		Scenario-3	75% Div		Scenario-3			Scenario-3	75% Div		Scenario-3	75% Div		Scenario-3	75% Div
composting	15	119878	composting	15	539636	composting			composting	15	100322	composting	15	128732	composting	15	3299.74
Recyling	25	199796	Recyling	25	899393	Recyling			Recyling	25	167204	Recyling	25	214554	Recyling	25	5499.57
AD	10	79918.3	AD	10	359757	AD			AD	10	66881.4	AD	10	85821.5	AD	10	2199.83
Incineration/ WtE	25	199796	Incineration/ WtE	25	899393				Incineration/ WtE	25	167204	Incineration/ WtE	25	214554	Incineration/ WtE	25	5499.57
		599388			2.69818e+06						501611			643661			16498.7
Composting	119878		Composting	539636		Composting	0		Composting	100322		Composting	128732		Composting	3299.74
Recyling	199796		Recyling	899393		Recyling	0		Recyling	167204		Recyling	214554		Recyling	5499.57
AD	79918.3		AD	359757		AD	0		AD	66881.4		AD	85821.5		AD	2199.83
Incineration/ WtE	199796		Incineration/ WtE	899393					Incineration/ WtE	167204		Incineration/ WtE	214554		Incineration/ WtE	5499.57
Remaining	199796		Remaining	899393		Remaining			Remaining	167204		Remaining	214554		Remaining	5499.57
Landfilling	199796		Landfilling	899393					Landfilling	167204		Landfilling	214554		Landfilling	5499.57
100% recovery			100% recovery						100% recovery			100% recovery			100% recovery
															100% recovery
Scenario-4	85% Div		Scenario-4	85% Div		Scenario-4	85% Div		Scenario-4	85% Div		Scenario-4	85% Div		Scenario-4	85% Div
composting	15	119878	composting	15	539636	composting	15	123855	composting	15	100322	composting	15	128732	composting	15	3299.74
Recyling	25	199796	Recyling	25	899393	Recyling	25	206424	Recyling	25	167204	Recyling	25	214554	Recyling	25	5499.57
AD	10	79918.3	AD	10	359757	AD	10	82569.8	AD	10	66881.4	AD	10	85821.5	AD	10	2199.83
Incineration/ WtE	35	279714	Incineration/ WtE	35	1.25915e+06	Incineration/ WtE	35	288994	Incineration/ WtE	35	234085	Incineration/ WtE	35	300375	Incineration/ WtE	35	7699.4
		679306			3.05794e+06			701843			568492			729482			18698.5
Composting	119878		Composting	539636		Composting	123855		Composting	100322		Composting	128732		Composting	3299.74
Recyling	199796		Recyling	899393		Recyling	206424		Recyling	167204		Recyling	214554		Recyling	5499.57
AD	79918.3		AD	359757		AD	82569.8		AD	66881.4		AD	85821.5		AD	2199.83
Incineration/ WtE	279714		Incineration/ WtE	1.25915e+06		Incineration/ WtE	288994		Incineration/ WtE	234085		Incineration/ WtE	300375		Incineration/ WtE	7699.4
Remaining	119878		Remaining	539636		Remaining	123855		Remaining	100322		Remaining	128732		Remaining	3299.74
Landfilling	119878		Landfilling	539636			123855		Landfilling	100322		Landfilling	128732		Landfilling	3299.74
100% recovery			100% recovery						100% recovery			100% recovery			100% recovery
															100% recovery
Plastic	13	43.3333	Plastic	9.9	29.6407	Plastic	10	20.8333	Plastic	12	35.2941	Plastic	13.1	23.9488	Plastic	17	53.4591
Paper	9	30	Paper	16.6	49.7006	Paper	25	52.0833	Paper	16	47.0588	Paper	25.9	47.3492	Paper	4.1	12.8931
Glass	4	13.3333	Glass	3.8	11.3772	Glass	8	16.6667	Glass	4	11.7647	Glass	4.4	8.04388	Glass	4.1	12.8931
Metal	4	13.3333	Metal	3.1	9.28144	Metal	5	10.4167	Metal	2	5.88235	Metal	11.3	20.6581	Metal	6.6	20.7547
Total %	30	100	Total %	33.4	100	Total %	48	100	Total %	34	100	Total %	54.7	100	Total %	31.8	100	S1	BAU
																			2472	Total WG - 2023
Total collected Waste
334058	121.931		1.68107e+06	613.592		189911	69.3173		474724	173.274		427820	156.154		10152.1	3.70551		2471.59	1137.97	Total Collected
799183	291.702		3.59757e+06	1313.11		825698	301.38		668814	244.117		858215	313.248		21998	8.02927			million t/y
																		99.9834	46.0346	% waste disposal		67.9304
359633	131.266		1.00732e+06	367.672		-0.351616	-0.00012834		107010	39.0588		2574.22	0.939589		6379.7	2.32859			541.264	un-collected waste
Total un-collected waste																			million t/y
																			21.8958
																			78.1042	collection efficiency
Diverted Waste
105492	38.5046		909178	331.85		635787	232.062		87079.6	31.784		427820	156.154		5466.5	1.99527		1756.49	792.351	Waste Diverted
759224	277.117		3.41769e+06	1247.46		0	0		635373	231.911		0	0		0	0			million t/y
																		71.0552	32.053		28.9282	13.9815
																			99.9834

## Sheet: GHGs
Areas	million ton co2-eq from yearly generated waste	GHG %	Pop%	Waste G%		per capita GHGs emission (Waste Sector)				Avg./Capita (all sources)
Africa	189.734	11.5746	16.1668	11.8002		0.151942				3.39
Asia	998.621	60.9201	60.489	53.1195		0.213738				6.35
Europe	-36.9613	-2.2548	9.05934	12.1917		-0.0528212				9.13
LAC	227.732	13.8926	8.74637	9.87529		0.337096				8.39
NA	255.875	15.6095	5.02761	12.6719		0.658908				13.17
Oceania	4.22416	0.257692	0.508579	0.324813		0.107533				16.59
	1639.23					0.236066
										6.9	World (all sector share)
										3.42125	MSW share
											0.13685

## Sheet: GHG
	GHG Emissions (tons of CO2-eq from yearly generated waste)								GHG Emissions (m tons of CO2-eq from yearly generated waste)
Regions	S-BAU	S-1	S-2	S-3	S-4			Regions	S-BAU	S-1	S-2	S-3	S-4
Africa	189734207	195165253	98589923	3152412	-11254059			Africa	189.734	195.165	98.5899	3.15241	-11.2541
Asia	998620990	1064217819	526678120	13473916	-134207865			Asia	998.621	1064.22	526.678	13.4739	-134.208
Europe	-36961318							Europe	-36.9613	0	0	0	0
LAC	227732195	176493372	71975433	-26698267	-29801093			LAC	227.732	176.493	71.9754	-26.6983	-29.8011
NA	255875325			-11175287	-8605701			NA	255.875	0	0	-11.1753	-8.6057
Oceania	4224164		2754521	118350	-371466			Oceania	4.22416	0	2.75452	0.11835	-0.371466
	1639225563		699997997	-21128876	-184240184		1639.23		1639.23	1435.88	699.998	-21.1289	-184.24
	BC Emissions (tons from yearly generated waste)									87.5948	42.703	-1.28895	-11.2395
Regions	S-BAU	S-1	S-2	S-3	S-4					12.4052	57.297	101.289	111.239
Africa	63146	5026	18195	21734	31107
Asia	235315	23176	82823	99391	141585
Europe	27189	0	0	0	0
LAC	14998	4230	15280	18470	26314
NA	12295	0	0	23338	33404
Oceania	1241	0	503	607	869
	354184	32432	116801	163540	233279

## Sheet: C&SL
Years	Temperature ©	Sea Level (cm)	Contribution of Waste sector in Tem.	Cont. waste sector in SL (cm)	Contribution of Waste sector in Tem.	Cont. waste sector in SL (cm)
1990	1.4	50					4.4	90
1991	1.44	50.82					0.04	0.818182
1992	1.48	51.64
1993	1.52	52.46		Reference
1994	1.56	53.28		Rahmstorf, S. A semi-empirical approach to projecting future sea-level rise. Science 2007, 315, 368-370.
1995	1.6	54.1
1996	1.64	54.92
1997	1.68	55.74
1998	1.72	56.56
1999	1.76	57.38
2000	1.8	58.2
2001	1.84	59.02
2002	1.88	59.84
2003	1.92	60.66
2004	1.96	61.48
2005	2	62.3
2006	2.04	63.12
2007	2.08	63.94
2008	2.12	64.76
2009	2.16	65.58
2010	2.2	66.4
2011	2.24	67.22
2012	2.28	68.04
2013	2.32	68.86
2014	2.36	69.68
2015	2.4	70.5
2016	2.44	71.32
2017	2.48	72.14
2018	2.52	72.96						0.17		10.86
2019	2.56	73.78						0.00220779		0.141039
2020	2.6	74.6
2021	2.64	75.42
2022	2.68	76.24
2023	2.72	77.06	0.093024	2.63545	0.00135046	0.0276845		0.906976	2.15939
2024	2.76	77.88	0.094392	2.6635	0.00270046	0.0553845
2025	2.8	78.7	0.09576	2.69154	0.00405046	0.0830845		0.106686	2.18707
2026	2.84	79.52	0.097128	2.71958	0.00540046	0.110784
2027	2.88	80.34	0.098496	2.74763	0.00675046	0.138484
2028	2.92	81.16	0.099864	2.77567	0.00810046	0.166184
2029	2.96	81.98	0.101232	2.80372	0.00945046	0.193884
2030	3	82.8	0.1026	2.83176	0.0108005	0.221584
2031	3.04	83.62	0.103968	2.8598	0.0121505	0.249284
2032	3.08	84.44	0.105336	2.88785	0.0135005	0.276984
2033	3.12	85.26	0.106704	2.91589	0.0148505	0.304684
2034	3.16	86.08	0.108072	2.94394	0.0162005	0.332384
2035	3.2	86.9	0.10944	2.97198	0.0175505	0.360084
2036	3.24	87.72	0.110808	3.00002	0.0189005	0.387784
2037	3.28	88.54	0.112176	3.02807	0.0202505	0.415484
2038	3.32	89.36	0.113544	3.05611	0.0216005	0.443184
2039	3.36	90.18	0.114912	3.08416	0.0229505	0.470884
2040	3.4	91	0.11628	3.1122	0.0243005	0.498584
2041	3.44	91.82	0.117648	3.14024	0.0256505	0.526284
2042	3.48	92.64	0.119016	3.16829	0.0270005	0.553984
2043	3.52	93.46	0.120384	3.19633	0.0283505	0.581684
2044	3.56	94.28	0.121752	3.22438	0.0297005	0.609384
2045	3.6	95.1	0.12312	3.25242	0.0310505	0.637084
2046	3.64	95.92	0.124488	3.28046	0.0324005	0.664784
2047	3.68	96.74	0.125856	3.30851	0.0337505	0.692484
2048	3.72	97.56	0.127224	3.33655	0.0351005	0.720184
2049	3.76	98.38	0.128592	3.3646	0.0364505	0.747884
2050	3.8	99.2	0.12996	3.39264	0.0378005	0.775584
2051	3.84	100.02	0.131328	3.42068	0.0391505	0.803284
2052	3.88	100.84	0.132696	3.44873	0.0405005	0.830984
2053	3.92	101.66	0.134064	3.47677	0.0418505	0.858684
2054	3.96	102.48	0.135432	3.50482	0.0432005	0.886384
2055	4	103.3	0.1368	3.53286	0.0445505	0.914084
2056	4.04	104.12	0.138168	3.5609	0.0459005	0.941784
2057	4.08	104.94	0.139536	3.58895	0.0472505	0.969484
2058	4.12	105.76	0.140904	3.61699	0.0486005	0.997184
2059	4.16	106.58	0.142272	3.64504	0.0499505	1.02488
2060	4.2	107.4	0.14364	3.67308	0.0513005	1.05258
2061	4.24	108.22	0.145008	3.70112	0.0526505	1.08028
2062	4.28	109.04	0.146376	3.72917	0.0540005	1.10798
2063	4.32	109.86	0.147744	3.75721	0.0553505	1.13568
2064	4.36	110.68	0.149112	3.78526	0.0567005	1.16338
2065	4.4	111.5	0.15048	3.8133	0.0580505	1.19108
2066	4.44	112.32	0.151848	3.84134	0.0594005	1.21878
2067	4.48	113.14	0.153216	3.86939	0.0607505	1.24648
2068	4.52	113.96	0.154584	3.89743	0.0621005	1.27418
2069	4.56	114.78	0.155952	3.92548	0.0634505	1.30188
2070	4.6	115.6	0.15732	3.95352	0.0648005	1.32958
2071	4.64	116.42	0.158688	3.98156	0.0661505	1.35728
2072	4.68	117.24	0.160056	4.00961	0.0675005	1.38498
2073	4.72	118.06	0.161424	4.03765	0.0688505	1.41268
2074	4.76	118.88	0.162792	4.0657	0.0702005	1.44038
2075	4.8	119.7	0.16416	4.09374	0.0715505	1.46808
2076	4.84	120.52	0.165528	4.12178	0.0729005	1.49578
2077	4.88	121.34	0.166896	4.14983	0.0742505	1.52348
2078	4.92	122.16	0.168264	4.17787	0.0756005	1.55118
2079	4.96	122.98	0.169632	4.20592	0.0769505	1.57888
2080	5	123.8	0.171	4.23396	0.0783005	1.60658
2081	5.04	124.62	0.172368	4.262	0.0796505	1.63428
2082	5.08	125.44	0.173736	4.29005	0.0810005	1.66198
2083	5.12	126.26	0.175104	4.31809	0.0823505	1.68968
2084	5.16	127.08	0.176472	4.34614	0.0837005	1.71738
2085	5.2	127.9	0.17784	4.37418	0.0850505	1.74508
2086	5.24	128.72	0.179208	4.40222	0.0864005	1.77278
2087	5.28	129.54	0.180576	4.43027	0.0877505	1.80048
2088	5.32	130.36	0.181944	4.45831	0.0891005	1.82818
2089	5.36	131.18	0.183312	4.48636	0.0904505	1.85588
2090	5.4	132	0.18468	4.5144	0.0918005	1.88358
2091	5.44	132.82	0.186048	4.54244	0.0931505	1.91128
2092	5.48	133.64	0.187416	4.57049	0.0945005	1.93898
2093	5.52	134.46	0.188784	4.59853	0.0958505	1.96668
2094	5.56	135.28	0.190152	4.62658	0.0972005	1.99438
2095	5.6	136.1	0.19152	4.65462	0.0985505	2.02208
2096	5.64	136.92	0.192888	4.68266	0.0999005	2.04978
2097	5.68	137.74	0.194256	4.71071	0.10125	2.07748
2098	5.72	138.56	0.195624	4.73875	0.1026	2.10518
2099	5.76	139.38	0.196992	4.7668	0.10395	2.13288
2100	5.8	140.2	0.19836	4.79484	0.1053	2.16058
2101					0.10645	2.18408
2102			0.105336	2.15939	0.1076	2.20758
2103			0.00135046	0.0276845	0.10875	2.23108
2104					0.1099	2.25458
2105			0.105336	2.15939	0.11105	2.27808
2106					0.1122	2.30158
2107					0.11335	2.32508
2108					0.1145	2.34858
2109					0.11565	2.37208
2110					0.1168	2.39558
2111					0.11795	2.41908
2112					0.1191	2.44258
2113					0.12025	2.46608
2114					0.1214	2.48958
2115					0.12255	2.51308
2116					0.1237	2.53658
2117					0.12485	2.56008
2118					0.126	2.58358
2119					0.12715	2.60708
2120					0.1283	2.63058
2121					0.12945	2.65408
2122					0.1306	2.67758
2123					0.13175	2.70108
2124					0.1329	2.72458
2125					0.13405	2.74808
2126					0.1352	2.77158
2127					0.13635	2.79508
2128					0.1375	2.81858
2129					0.13865	2.84208
2130					0.1398	2.86558
2131					0.14095	2.88908
2132					0.1421	2.91258
2133					0.14325	2.93608
2134					0.1444	2.95958
2135					0.14555	2.98308
2136					0.1467	3.00658
2137					0.14785	3.03008
2138					0.149	3.05358
2139					0.15015	3.07708
2140					0.1513	3.10058
2141					0.15245	3.12408
2142					0.1536	3.14758
2143					0.15475	3.17108
2144					0.1559	3.19458
2145					0.15705	3.21808
2146					0.1582	3.24158
2147					0.15935	3.26508
2148					0.1605	3.28858
2149					0.16165	3.31208
2150					0.1628	3.33558
2151					0.16395	3.35908
2152					0.1651	3.38258
2153					0.16625	3.40608
2154					0.1674	3.42958
2155					0.16855	3.45308
2156					0.1697	3.47658
2157					0.17085	3.50008
2158					0.172	3.52358
2159					0.17315	3.54708
2160					0.1743	3.57058
2161					0.17545	3.59408
2162					0.1766	3.61758
2163					0.17775	3.64108
2164					0.1789	3.66458
2165					0.18005	3.68808
2166					0.1812	3.71158
2167					0.18235	3.73508
2168					0.1835	3.75858
2169					0.18465	3.78208
2170					0.1858	3.80558
2171					0.18695	3.82908
2172					0.1881	3.85258
2173					0.18925	3.87608
2174					0.1904	3.89958
2175					0.19155	3.92308
2176					0.1927	3.94658
2177					0.19385	3.97008
2178					0.195	3.99358
2179					0.19615	4.01708
2180					0.1973	4.04058
2181					0.19845	4.06408
2182					0.1996	4.08758
2183					0.20075	4.11108
2184					0.2019	4.13458
2185					0.20305	4.15808
2186					0.2042	4.18158
2187					0.20535	4.20508
2188					0.2065	4.22858
2189					0.20765	4.25208
2190					0.2088	4.27558
2191					0.20995	4.29908
2192					0.2111	4.32258
2193					0.21225	4.34608
2194					0.2134	4.36958
2195					0.21455	4.39308
2196					0.2157	4.41658
2197					0.21685	4.44008
2198					0.218	4.46358
2199					0.21915	4.48708
2200					0.2203	4.51058
2201					0.22145	4.53408
2202					0.2226	4.55758
2203					0.22375	4.58108
2204					0.2249	4.60458
2205					0.22605	4.62808
2206					0.2272	4.65158
2207					0.22835	4.67508
2208					0.2295	4.69858
2209					0.23065	4.72208
2210					0.2318	4.74558
2211					0.23295	4.76908
2212					0.2341	4.79258
2213					0.23525	4.81608
2214					0.2364	4.83958
2215					0.23755	4.86308
2216					0.2387	4.88658
2217					0.23985	4.91008
2218					0.241	4.93358
2219					0.24215	4.95708
2220					0.2433	4.98058
2221					0.24445	5.00408
2222					0.2456	5.02758
2223					0.24675	5.05108
2224					0.2479	5.07458
2225					0.24905	5.09808
2226					0.2502	5.12158
2227					0.25135	5.14508
2228					0.2525	5.16858
2229					0.25365	5.19208
2230					0.2548	5.21558
2231					0.25595	5.23908
2232					0.2571	5.26258
2233					0.25825	5.28608
2234					0.2594	5.30958
2235					0.26055	5.33308
2236					0.2617	5.35658
2237					0.26285	5.38008
2238					0.264	5.40358
2239					0.26515	5.42708
2240					0.2663	5.45058
2241					0.26745	5.47408
2242					0.2686	5.49758
2243					0.26975	5.52108
2244					0.2709	5.54458
2245					0.27205	5.56808
2246					0.2732	5.59158
2247					0.27435	5.61508
2248					0.2755	5.63858
2249					0.27665	5.66208
2250					0.2778	5.68558
2251					0.27895	5.70908
2252					0.2801	5.73258
2253					0.28125	5.75608
2254					0.2824	5.77958
2255					0.28355	5.80308
2256					0.2847	5.82658
2257					0.28585	5.85008
2258					0.287	5.87358
2259					0.28815	5.89708
2260					0.2893	5.92058
2261					0.29045	5.94408
2262					0.2916	5.96758
2263					0.29275	5.99108
2264					0.2939	6.01458
2265					0.29505	6.03808
2266					0.2962	6.06158
2267					0.29735	6.08508
2268					0.2985	6.10858
2269					0.29965	6.13208
2270					0.3008	6.15558
2271					0.30195	6.17908
2272					0.3031	6.20258
2273					0.30425	6.22608
2274					0.3054	6.24958
2275					0.30655	6.27308
2276					0.3077	6.29658
2277					0.30885	6.32008
2278					0.31	6.34358
2279					0.31115	6.36708
2280					0.3123	6.39058
2281					0.31345	6.41408
2282					0.3146	6.43758
2283					0.31575	6.46108
2284					0.3169	6.48458
2285					0.31805	6.50808
2286					0.3192	6.53158
2287					0.32035	6.55508
2288					0.3215	6.57858
2289					0.32265	6.60208
2290					0.3238	6.62558
2291					0.32495	6.64908
2292					0.3261	6.67258
2293					0.32725	6.69608
2294					0.3284	6.71958
2295					0.32955	6.74308
2296					0.3307	6.76658
2297					0.33185	6.79008
2298					0.333	6.81358
2299					0.33415	6.83708
2300					0.3353	6.86058

## Sheet: Ecol Impact
		Parameters	Africa	Asia	Europe	LAC	NA	Ocenia	Avg.	S-BAU	S-1	S-2	S-3	S-4
		Service Delivery Performance	55	72	100	84	99	71	80.1667	80.1667	100	100	100	100
		Waste Diversion for Treatment	6	17.3	77	15.5	50	35	33.4667	33.4667	25	50	75	85
		Waste Direct Disposal	76	64.9	23	84.5	50	65	60.5667	60.5667	75	50	25	15
		Landfill Gas Recovery	1	3.5	35	9	42	14	17.4167	17.4167	20	50	100	100
		Sector's Ecological Impact value	114	72.1	-89	76	-41	45	29.5167	29.5167	30	-50	-150	-170
																> -50	Low
																<-50 and 0	Moderate
		Parameters	S-BAU	S-1	S-2	S-3	S-4									1 to 50	High
		Service Delivery Performance	80.1667	100	100	100	100									>51	Very High
		Waste Diversion for Treatment	33	25	50	75	85
		Waste Direct Disposal	61	75	50	25	15
		Landfill Gas Recovery	17	20	50	100	100
		Sector's Ecological Impact	29.5167	30	-50	-150	-170

## Sheet: Sensitivity Analysis
Sensitivity Analysis
Regions	S-BAU				S-1				S-2				S-3				S-4
	Waste Collection (%)	Waste Diversion (%)	GHG Impact (m ton of CO2-eq/year)	LFG Recovery%	Waste Collection (%)	Waste Diversion (%)	GHG Impact (m ton of CO2-eq/year)	GHG impact %	Waste Collection (%)	Waste Diversion (%)	GHG Impact (m ton of CO2-eq/year)	GHG Imapct %	Waste Collection (%)	Waste Diversion (%)	GHG Impact (m ton of CO2-eq/year)	GHG Impact %	Waste Collection (%)	Waste Diversion (%)	GHG Impact (m ton of CO2-eq/year)	GHG Impact %
Africa	55	6	189.734	1	100	25	195.165	102.862	100	50	98.5899	51.9621	100	75	3.15241	1.66149	100	85	-11.2541	-5.93149
Asia	72	17.3	998.621	3.5	100	25	1064.22	106.569	100	50	526.678	52.7405	100	75	13.4739	1.34925	100	85	-134.208	-13.4393
Europe	100	77	-36.9613	3.5	0	0	0	0	0	0	0	0	0	0	0	0	0	0	0	0
LAC	84	15.5	227.732	9	100	25	176.493	77.5004	100	50	71.9754	31.6053	100	75	-26.6983	-11.7235	100	85	-29.8011	-13.086
NA	99.7	50	255.875	42	0	0	0	0	0	0	0	0	100	75	-11.1753	-4.36747	100	85	-8.6057	-3.36324
Oceania	71	35	4.22416	14	0	0	0	0	100	50	2.75452	65.2087	100	75	0.11835	2.80174	100	85	-0.371466	-8.79383
						20% LFG R				50% LFG R				100% LFG R				100% LFG R

## Sheet: Gas Ana
	GHG Emissions (Values)	LD-1	LD-2	LD-3	LD-4	LD-5	LD-Avg.	MB-1	MB-2	MB-3	MB-4	MB-5	MB-Avg.
	CH4 %	62.7	25.5	42.7	55.9	55.4	48.44	0	29.9	38.5	60.8	0.1	25.86				22.58	46.6144
	CO2 %	36.2	22	28.6	36.15	35.4	31.67	0	20.5	24.2	34	0.3	15.8				15.87	50.1105
	O2 %	0.2	2.8	1.3	0.5	0.6	1.08	16	6.1	4.8	1.1	15.8	8.76							7.68	87.6712
	H2S (ppm)	34	43	10	116	7	42	0	17	0	9	0	5.2				36.8	87.619
	Bal %	0.9	49.7	27.3	7.2	8.6	18.74	84	43.5	32.5	3.7	83.8	49.5				-30.76	-164.141

[truncated: 2 more sheets: Eco & Emi Ana, Emissions Cal]
